# Supplementary material for: Ninety-eight new species of Trigonopterus weevils from Sundaland and the Lesser Sunda Islands
Source: Zookeys. 2014 Dec 22;(467):1–162. doi: 10.3897/zookeys.467.8206 (PMC4296478; doi:10.3897/zookeys.467.8206)
Supplement: XML Treatment for Trigonopterus acuminatus [file zookeys.467.8206-treatment2.xml]

<!DOCTYPE tp:taxon-treatment
  PUBLIC "-//TaxonX//DTD Taxonomic Treatment Publishing DTD v0 20100105//EN" "tax-treatment-NSO.dtd">
<tp:taxon-treatment xmlns:tp="http://www.plazi.org/taxpub"><tp:treatment-meta><kwd-group><label>Taxon classification</label><kwd><named-content content-type="kingdom">Animalia</named-content></kwd><kwd><named-content content-type="order">Coleoptera</named-content></kwd><kwd><named-content content-type="family">Curculionidae</named-content></kwd></kwd-group><mixed-citation publication-type="journal"><person-group><name><surname>Riedel</surname><given-names>Alexander</given-names></name><name><surname>Tänzler</surname><given-names>Rene</given-names></name><name><surname>Balke</surname><given-names>Michael</given-names></name><name><surname>Rahmadi</surname><given-names>Cahyo</given-names></name><name><surname>Suhardjono</surname><given-names>Yayuk R.</given-names></name></person-group><article-title>Ninety-eight new species of <italic><tp:taxon-name><tp:taxon-name-part taxon-name-part-type="genus">Trigonopterus</tp:taxon-name-part></tp:taxon-name></italic> weevils from Sundaland and the Lesser Sunda Islands</article-title><source>Zookeys</source><day>22</day><month>12</month><year>2014</year><volume>2014</volume><issue>467</issue><fpage>1</fpage><lpage>162</lpage><pub-id pub-id-type="doi">10.3897/zookeys.467.8206</pub-id></mixed-citation></tp:treatment-meta><tp:nomenclature><label>1.</label><tp:taxon-name>
                            <tp:taxon-name-part taxon-name-part-type="genus">Trigonopterus</tp:taxon-name-part>
                            <tp:taxon-name-part taxon-name-part-type="species">acuminatus</tp:taxon-name-part>
                            <object-id xmlns:xlink="http://www.w3.org/1999/xlink" content-type="zoobank" xlink:type="simple">http://zoobank.org/25C0F9B8-EAEE-4BA4-AD2C-7D7DBE20E84D</object-id>
                        </tp:taxon-name><tp:taxon-authority>Riedel</tp:taxon-authority><tp:taxon-status xmlns:xlink="http://www.w3.org/1999/xlink" xlink:type="simple">sp. n.</tp:taxon-status></tp:nomenclature><tp:treatment-sec sec-type="Diagnostic description"><title>Diagnostic description.</title><p>Holotype, male (Fig. <xref ref-type="fig" rid="F1">1a</xref>). Length 3.14 mm. Color of legs and antennae ferruginous; remainder black. Body elongate; in dorsal aspect with marked constriction between pronotum and elytron; in profile dorsally convex. Rostrum with median and pair of submedian ridges; intervening furrows each with sparse row of erect piliform scales; epistome with indistinct, transverse, subangulate ridge. Pronotum with indistinct subapical constriction; disk densely punctate, interspaces microreticulate; with recumbent to erect piliform scales. Elytra with striae indistinct, marked by fine lines and rows of small punctures; intervals flat, weakly microreticulate, with rows of small punctures; with sparse, recumbent setae, bordering basal margin with long suberect piliform scales; interval 7 in apical quarter forming lateral edge; sutural interval forming pair of apical protrusions dorsal of truncate elytral apex concealed from above. Femora edentate; anteroventral ridge weakly crenulate. Metafemur subapically with stridulatory patch. Dorsal edge of metatibia in basal third denticulate; mesotibia with subbasal angulation extended as acute tooth. Abdominal ventrites 1–2 concave, subglabrous; ventrite 5 at middle with shallow pit. Penis (Fig. <xref ref-type="fig" rid="F1">1b</xref>) with sides of body weakly concave; apex rounded; transfer apparatus thick flagelliform, 2.0 × longer than body; apodemes 2.1 × as long as body; ductus ejaculatorius without bulbus. <bold>Intraspecific variation.</bold> Length 2.74–3.14 mm. Female rostrum with median <!--PageBreak-->and pair of submedian glabrous costae; epistome simple. Integument of females with microreticulation less distinct, piliform scales shorter and sparser. Female elytral apex slightly shorter, sutural intervals forming pair of tubercles. Female abdominal ventrites 1–2 flat, ventrite 5 flat.</p></tp:treatment-sec><tp:treatment-sec sec-type="Material examined"><title>Material examined.</title><p>Holotype (MZB): ARC2482 (EMBL # LM655819), East Java Prov., Kediri, Mt. Wilis, Besuki, sample 1, <named-content xmlns:xlink="http://www.w3.org/1999/xlink" content-type="dwc:verbatimCoordinates" xlink:type="simple">S07°51.785', E111°50.188'</named-content>, 1379 m, 21-XI-2011. Paratypes (MZB, SMNK, ZSM): E-Java Prov.: 17 exx, ARC2483 (EMBL # LM655820), ARC2484 (EMBL # LM655821), same data as holotype; 2 exx, Kediri, Besuki, Mt. Wilis, sample 4, <named-content xmlns:xlink="http://www.w3.org/1999/xlink" content-type="dwc:verbatimCoordinates" xlink:type="simple">S07°51.852', E111°50.185'</named-content>, 1388 m, 22-XI-2011; 4 exx, Kediri, Besuki, Mt. Wilis, sample 5, <named-content xmlns:xlink="http://www.w3.org/1999/xlink" content-type="dwc:verbatimCoordinates" xlink:type="simple">S07°51.650', E111°50.174'</named-content>, 1485 m, 22-XI-2011; 1 ex, Kediri, Besuki, Mt. Wilis, sample 6, <named-content xmlns:xlink="http://www.w3.org/1999/xlink" content-type="dwc:verbatimCoordinates" xlink:type="simple">S07°51.709', E111°50.100'</named-content>, 1409 m, 22-XI-2011.</p></tp:treatment-sec><tp:treatment-sec sec-type="Distribution"><title>Distribution.</title><p>E-Java Prov. (Mt. Wilis). Elevation: 1379–1485 m.</p></tp:treatment-sec><tp:treatment-sec sec-type="Etymology"><title>Etymology.</title><p>This epithet is based on the Latin adjective <italic>acuminatus</italic> (pointed) and refers to the shape of the elytra.</p></tp:treatment-sec><tp:treatment-sec sec-type="Notes"><title>Notes.</title><p><italic><tp:taxon-name><tp:taxon-name-part taxon-name-part-type="genus">Trigonopterus</tp:taxon-name-part> <tp:taxon-name-part taxon-name-part-type="species">acuminatus</tp:taxon-name-part></tp:taxon-name></italic> Riedel, sp. n. was coded as “<italic><tp:taxon-name><tp:taxon-name-part taxon-name-part-type="genus">Trigonopterus</tp:taxon-name-part></tp:taxon-name></italic> sp. 357” by <xref ref-type="bibr" rid="B16">Tänzler et al. (2014)</xref>.</p></tp:treatment-sec><tp:treatment-sec><!--Section generated to contain objects referenced in tp:taxon-treatment.--><fig id="F1" position="float" orientation="portrait"><label>Figure 1.</label><caption><p><italic><tp:taxon-name><tp:taxon-name-part taxon-name-part-type="genus">Trigonopterus</tp:taxon-name-part> <tp:taxon-name-part taxon-name-part-type="species">acuminatus</tp:taxon-name-part></tp:taxon-name></italic> Riedel, sp. n., holotype; <bold>a</bold> Habitus <bold>b</bold> Penis.</p></caption><graphic xmlns:xlink="http://www.w3.org/1999/xlink" xlink:href="zookeys-467-001-g001.jpg" position="float" orientation="portrait" xlink:type="simple" id="oo_35676.jpg"/></fig></tp:treatment-sec><ref-list><ref id="B16"><mixed-citation xmlns:xlink="http://www.w3.org/1999/xlink" xlink:type="simple"><person-group><name name-style="western"><surname>Tänzler</surname><given-names>R</given-names></name><name name-style="western"><surname>Toussaint</surname><given-names>EFA</given-names></name><name name-style="western"><surname>Suhardjono</surname><given-names>YR</given-names></name><name name-style="western"><surname>Balke</surname><given-names>M</given-names></name><name name-style="western"><surname>Riedel</surname><given-names>A</given-names></name></person-group> (<year>2014</year>) <article-title>Multiple transgressions of Wallace’s Line explain diversity of flightless <italic><tp:taxon-name><tp:taxon-name-part taxon-name-part-type="genus">Trigonopterus</tp:taxon-name-part></tp:taxon-name></italic> weevils on Bali.</article-title><source>Proceedings of the Royal Society B: Biological Sciences</source><volume>281</volume>: <elocation-id>20132528</elocation-id>. doi: <ext-link ext-link-type="doi" xlink:href="10.1098/rspb.2013.2528" xlink:type="simple">10.1098/rspb.2013.2528</ext-link></mixed-citation></ref></ref-list></tp:taxon-treatment>
