# Supplementary material for: Ninety-eight new species of Trigonopterus weevils from Sundaland and the Lesser Sunda Islands
Source: Zookeys. 2014 Dec 22;(467):1–162. doi: 10.3897/zookeys.467.8206 (PMC4296478; doi:10.3897/zookeys.467.8206)
Supplement: XML Treatment for Trigonopterus aeneomicans [file zookeys.467.8206-treatment3.xml]

<!DOCTYPE tp:taxon-treatment
  PUBLIC "-//TaxonX//DTD Taxonomic Treatment Publishing DTD v0 20100105//EN" "tax-treatment-NSO.dtd">
<tp:taxon-treatment xmlns:tp="http://www.plazi.org/taxpub"><tp:treatment-meta><kwd-group><label>Taxon classification</label><kwd><named-content content-type="kingdom">Animalia</named-content></kwd><kwd><named-content content-type="order">Coleoptera</named-content></kwd><kwd><named-content content-type="family">Curculionidae</named-content></kwd></kwd-group><mixed-citation publication-type="journal"><person-group><name><surname>Riedel</surname><given-names>Alexander</given-names></name><name><surname>Tänzler</surname><given-names>Rene</given-names></name><name><surname>Balke</surname><given-names>Michael</given-names></name><name><surname>Rahmadi</surname><given-names>Cahyo</given-names></name><name><surname>Suhardjono</surname><given-names>Yayuk R.</given-names></name></person-group><article-title>Ninety-eight new species of <italic><tp:taxon-name><tp:taxon-name-part taxon-name-part-type="genus">Trigonopterus</tp:taxon-name-part></tp:taxon-name></italic> weevils from Sundaland and the Lesser Sunda Islands</article-title><source>Zookeys</source><day>22</day><month>12</month><year>2014</year><volume>2014</volume><issue>467</issue><fpage>1</fpage><lpage>162</lpage><pub-id pub-id-type="doi">10.3897/zookeys.467.8206</pub-id></mixed-citation></tp:treatment-meta><tp:nomenclature><label>2.</label><tp:taxon-name>
                            <tp:taxon-name-part taxon-name-part-type="genus">Trigonopterus</tp:taxon-name-part>
                            <tp:taxon-name-part taxon-name-part-type="species">aeneomicans</tp:taxon-name-part>
                            <object-id xmlns:xlink="http://www.w3.org/1999/xlink" content-type="zoobank" xlink:type="simple">http://zoobank.org/C8B886E4-5A12-4965-9B71-1405954B7D9A</object-id>
                        </tp:taxon-name><tp:taxon-authority>Riedel</tp:taxon-authority><tp:taxon-status xmlns:xlink="http://www.w3.org/1999/xlink" xlink:type="simple">sp. n.</tp:taxon-status></tp:nomenclature><tp:treatment-sec sec-type="Diagnostic description"><title>Diagnostic description.</title><p>Holotype, male (Fig. <xref ref-type="fig" rid="F2">2a</xref>). Length 2.25 mm. Color of antennae ferruginous, legs dark ferruginous; remainder black, elytra with bronze lustre. Body subovate, in dorsal aspect and in profile with weak constriction between pronotum and elytron. Rostrum with median and pair of submedian ridges, intervening furrows each with sparse row of mesad directed setae; epistome with indistinct transverse, subangulate ridge. Pronotum coarsely punctate, laterally reticulate, submedially interspaces longitudinally rugose, with median costa; with sparse, suberect setae. Elytra with striae deeply impressed; each with sparse row of slender suberect scales; intervals costate, subglabrous; sutural interval with few coarse punctures. Femora with simple, crenate anteroventral ridge. Metafemur subapically with stridulatory patch. Metatibia apically with uncus, without premucro. Abdominal ventrite 5 coarsely punctate, with sparse subrecumbent setae, with indistinct median ridge. Penis (Fig. <xref ref-type="fig" rid="F2">2b</xref>) with sides of body subparallel; containing pair of sclerites; apex sparsely setose, with median, subtriangular extension; transfer apparatus symmetrical; apodemes 2.4 × as long as body; ductus ejaculatorius without bulbus, basally forming distinct loop, entering transfer apparatus from apically. <bold>Intraspecific variation.</bold> Length 1.90–2.24 mm. Color with bronze lustre more or less distinct; sutural interval ferruginous or black. Female rostrum in apical half dorsally subglabrous, punctate; epistome simple. Elytra with coarse punctures of sutural interval confined to base or passing middle.</p></tp:treatment-sec><tp:treatment-sec sec-type="Material examined"><title>Material examined.</title><p>Holotype (MZB): ARC1472 (EMBL # LM655570), West Nusa Tenggara Prov., Lombok, Gn. Rinjani, Tetebatu, Kokok Belimbing, Rinja<!--PageBreak-->ni-track, sample 3, <named-content xmlns:xlink="http://www.w3.org/1999/xlink" content-type="dwc:verbatimCoordinates" xlink:type="simple">S08°28.837', E116°26.553'</named-content>, 1245 m, 02-IV-2010. Paratypes (MZB, SMNK, ZSM): West Nusa Tenggara Prov.: 9 exx, ARC1471 (EMBL # LM655569), same data as holotype; 19 exx, ARC0168, Tetebatu, Rinjani-trail, 1200-1450 m, 07-XII-2004; 6 exx, Tetebatu, Rinjani-trail from Orong Gerisak, sample 5, <named-content xmlns:xlink="http://www.w3.org/1999/xlink" content-type="dwc:verbatimCoordinates" xlink:type="simple">S08°30.096', E116°25.062'</named-content>, 1010 m, 04-IV-2010; 19 exx, ARC1462 (EMBL # LM655560), ARC1463 (EMBL # LM655561), Lombok, Gn. Rinjani, Tetebatu, Orong Gerisak, Rinjani-track, sample 6, <named-content xmlns:xlink="http://www.w3.org/1999/xlink" content-type="dwc:verbatimCoordinates" xlink:type="simple">S08°29.577', E116°24.782'</named-content>, 1195 m, 04-IV-2010; 10 exx, Lombok, Gn. Rinjani, Tetebatu, Orong Gerisak, Rinjani-track, sample 7, <named-content xmlns:xlink="http://www.w3.org/1999/xlink" content-type="dwc:verbatimCoordinates" xlink:type="simple">S08°29.433', E116°24.746'</named-content>, 1240 m, 04-IV-2010; 18 exx, ARC1479 (EMBL # LM655577), ARC1480 (EMBL # LM655578), Lombok, Gn. Rinjani, Tetebatu, Orong Gerisak, Rinjani-track, sample 8, <named-content xmlns:xlink="http://www.w3.org/1999/xlink" content-type="dwc:verbatimCoordinates" xlink:type="simple">S08°29.173', E116°24.517'</named-content>, 1345 m, 04-IV-2010; 3 exx, Lombok, Gn. Rinjani, Tetebatu, Orong Gerisak, Rinjani-track, sample 9, <named-content xmlns:xlink="http://www.w3.org/1999/xlink" content-type="dwc:verbatimCoordinates" xlink:type="simple">S08°28.981', E116°24.353'</named-content>, 1430 m, 04-IV-2010; 3 exx, ARC2259 (EMBL # LM655713), Lombok, Senaru, Rinjani-track, sample 1, <named-content xmlns:xlink="http://www.w3.org/1999/xlink" content-type="dwc:verbatimCoordinates" xlink:type="simple">S08°19.429', E116°24.082'</named-content>, 900 m, 21-III-2011; 30 exx, ARC2261 (EMBL # LM655715), ARC2262 (EMBL # LM655716), Lombok, Senaru, Rinjani-track, sample 2, <named-content xmlns:xlink="http://www.w3.org/1999/xlink" content-type="dwc:verbatimCoordinates" xlink:type="simple">S08°20.570', E116°23.969'</named-content>, 1320 m, 21-III-2011; 10 exx, Lombok, Senaru, Rinjani-track, sample 3, <named-content xmlns:xlink="http://www.w3.org/1999/xlink" content-type="dwc:verbatimCoordinates" xlink:type="simple">S08°20.780', E116°23.790'</named-content>, 1465 m, 21-III-2011; 8 exx, Lombok, Senaru, Rinjani-track, sample 4, <named-content xmlns:xlink="http://www.w3.org/1999/xlink" content-type="dwc:verbatimCoordinates" xlink:type="simple">S08°20.439', E116°24.047'</named-content>, 1240 m, 21-III-2011; 13 exx, Lombok, Senaru, Rinjani-track, sample 5, <named-content xmlns:xlink="http://www.w3.org/1999/xlink" content-type="dwc:verbatimCoordinates" xlink:type="simple">S08°19.800', E116°24.107'</named-content>, 1015 m, 21-III-2011; 7 exx, Lombok, Senaru, Rinjani-track, sample 6, <named-content xmlns:xlink="http://www.w3.org/1999/xlink" content-type="dwc:verbatimCoordinates" xlink:type="simple">S08°19.359', E116°24.070'</named-content>, 860 m, 23-III-2011; 12 exx, Senaru, Rinjani-trail, sample 7, <named-content xmlns:xlink="http://www.w3.org/1999/xlink" content-type="dwc:verbatimCoordinates" xlink:type="simple">S08°19.643', E116°24.033'</named-content>, 935 m, 23-III-2011; 14 exx, Senaru, Rinjani-trail, sample 8, <named-content xmlns:xlink="http://www.w3.org/1999/xlink" content-type="dwc:verbatimCoordinates" xlink:type="simple">S08°19.719', E116°24.040'</named-content>, 955 m, 23-III-2011; 6 exx, ARC2277 (EMBL # LM655731), ARC2278 (EMBL # LM655732), Santong, Rinjani-track, sample 1, <named-content xmlns:xlink="http://www.w3.org/1999/xlink" content-type="dwc:verbatimCoordinates" xlink:type="simple">S08°20.715', E116°19.695'</named-content>, 830 m, 24-III-2011; 8 exx, Santong, Rinjani-track, sample 2, <named-content xmlns:xlink="http://www.w3.org/1999/xlink" content-type="dwc:verbatimCoordinates" xlink:type="simple">S08°20.813', E116°19.778'</named-content>, 870 m, 24-III-2011; 4 exx, Santong, Rinjani-track, sample 3, <named-content xmlns:xlink="http://www.w3.org/1999/xlink" content-type="dwc:verbatimCoordinates" xlink:type="simple">S08°20.996', E116°20.001'</named-content>, 960 m, 24-III-2011; 10 exx, Santong, Rinjani-track, sample 4, <named-content xmlns:xlink="http://www.w3.org/1999/xlink" content-type="dwc:verbatimCoordinates" xlink:type="simple">S08°21.160', E116°20.067'</named-content>, 1005 m, 25-III-2011; 2 exx, Santong, Rinjani-track, sample 5, <named-content xmlns:xlink="http://www.w3.org/1999/xlink" content-type="dwc:verbatimCoordinates" xlink:type="simple">S08°21.351', E116°20.208'</named-content>, 1105 m, 25-III-2011; 6 exx, Santong, Rinjani-track, sample 6, <named-content xmlns:xlink="http://www.w3.org/1999/xlink" content-type="dwc:verbatimCoordinates" xlink:type="simple">S08°21.754', E116°20.476'</named-content>, 1315 m, 25-III-2011; 17 exx, ARC2293 (EMBL # LM655747), ARC2294 (EMBL # LM655748), Gn. Rinjani, Bawnau, near Sembalun, sample 1, <named-content xmlns:xlink="http://www.w3.org/1999/xlink" content-type="dwc:verbatimCoordinates" xlink:type="simple">S08°21.136', E116°29.257'</named-content>, 1140 m, 26-III-2011; 3 exx, Mt. Rinjani, Bawnau, near Sembalun, <named-content xmlns:xlink="http://www.w3.org/1999/xlink" content-type="dwc:verbatimCoordinates" xlink:type="simple">S08°21.136', E116°29.257'</named-content>, 1140 m, collected from foliage, 26-III-2011; 44 exx, ARC1522 (EMBL # LM655620), ARC1523 (EMBL # LM655621), ARC1524 (EMBL # LM655622), Sumbawa, Batu Dulang, Mt. Batu Pasak, sample 2, <named-content xmlns:xlink="http://www.w3.org/1999/xlink" content-type="dwc:verbatimCoordinates" xlink:type="simple">S08°37.028', E117°15.783'</named-content>, 1305 m, 12-IV-2010; 5 exx, Sumbawa, Batu Dulang, Mt. Batu Pasak, sample 3, <named-content xmlns:xlink="http://www.w3.org/1999/xlink" content-type="dwc:verbatimCoordinates" xlink:type="simple">S08°37.524', E117°15.423'</named-content>, 1385 m, 12-IV-2010; 12 exx, Sumbawa, Batu Dulang, Mt. Batu Pasak, sample 3, <named-content xmlns:xlink="http://www.w3.org/1999/xlink" content-type="dwc:verbatimCoordinates" xlink:type="simple">S08°37.524', E117°15.423'</named-content>, 1385 m, 18-IV-2010; 14 exx, Sumbawa, Batu Dulang, Mt. Batu Pasak, sample 4, <named-content xmlns:xlink="http://www.w3.org/1999/xlink" content-type="dwc:verbatimCoordinates" xlink:type="simple">S08°37.318', E117°15.339'</named-content>, 1280 m, 18-IV-2010; 11 exx, Sumbawa, Batu Dulang, Mt. Batu Pasak, sample 5, <named-content xmlns:xlink="http://www.w3.org/1999/xlink" content-type="dwc:verbatimCoordinates" xlink:type="simple">S08°37.005', E117°15.790'</named-content>, 1350 m, 18-IV-2010; 23 exx, ARC1502 (EMBL # LM655600), ARC1503 (EMBL # LM655601), ARC1504 <!--PageBreak-->(EMBL # LM655602), West Nusa Tenggara Prov., Sumbawa, Tepal, Pc. Nengas, sample 2, <named-content xmlns:xlink="http://www.w3.org/1999/xlink" content-type="dwc:verbatimCoordinates" xlink:type="simple">S08°35.884', E117°08.384'</named-content>, 1310 m, 15-IV-2010; 7 exx, West Nusa Tenggara Prov., Sumbawa, Tepal, Pc. Nengas, sample 3, <named-content xmlns:xlink="http://www.w3.org/1999/xlink" content-type="dwc:verbatimCoordinates" xlink:type="simple">S08°35.386', E117°08.251'</named-content>, 1415 m, 15-IV-2010; 1 ex, West Nusa Tenggara Prov., Sumbawa, Tepal, Pc. Nengas, sample 4, <named-content xmlns:xlink="http://www.w3.org/1999/xlink" content-type="dwc:verbatimCoordinates" xlink:type="simple">S08°35.168', E117°08.175'</named-content>, 1515 m, 15-IV-2010; 8 exx, West Nusa Tenggara Prov., Sumbawa, Tepal, Pc. Nengas, sample 5, <named-content xmlns:xlink="http://www.w3.org/1999/xlink" content-type="dwc:verbatimCoordinates" xlink:type="simple">S08°35.740', E117°08.721'</named-content>, 1330 m, 16-IV-2010; 17 exx, West Nusa Tenggara Prov., Sumbawa, Tepal, Pc. Nengas, sample 6, <named-content xmlns:xlink="http://www.w3.org/1999/xlink" content-type="dwc:verbatimCoordinates" xlink:type="simple">S08°35.533', E117°08.605'</named-content>, 1350 m, 16-IV-2010; 30 exx, West Nusa Tenggara Prov., Sumbawa, Tepal, Pc. Nengas, sample 7, <named-content xmlns:xlink="http://www.w3.org/1999/xlink" content-type="dwc:verbatimCoordinates" xlink:type="simple">S08°35.176', E117°08.295'</named-content>, 1490 m, 16-IV-2010.</p></tp:treatment-sec><tp:treatment-sec sec-type="Distribution"><title>Distribution.</title><p>West Nusa Tenggara Prov., Lombok (Santong, Sembalun, Senaru, Tetebatu), Sumbawa (Batu Dulang, Tepal). Elevation: 830–1350 m.</p></tp:treatment-sec><tp:treatment-sec sec-type="Etymology"><title>Etymology.</title><p>This epithet is a combination of the Latin adjectives <italic>aeneus</italic> (copper, bronze) and <italic>micans</italic> (shining) and refers to the metallic lustre of this species´ elytra.</p></tp:treatment-sec><tp:treatment-sec sec-type="Notes"><title>Notes.</title><p><italic><tp:taxon-name><tp:taxon-name-part taxon-name-part-type="genus">Trigonopterus</tp:taxon-name-part> <tp:taxon-name-part taxon-name-part-type="species">aeneomicans</tp:taxon-name-part></tp:taxon-name></italic> Riedel, sp. n. was coded as “<italic><tp:taxon-name><tp:taxon-name-part taxon-name-part-type="genus">Trigonopterus</tp:taxon-name-part></tp:taxon-name></italic> sp. 288” by <xref ref-type="bibr" rid="B16">Tänzler et al. (2014)</xref>.</p></tp:treatment-sec><tp:treatment-sec><!--Section generated to contain objects referenced in tp:taxon-treatment.--><fig id="F2" position="float" orientation="portrait"><label>Figure 2.</label><caption><p><italic><tp:taxon-name><tp:taxon-name-part taxon-name-part-type="genus">Trigonopterus</tp:taxon-name-part> <tp:taxon-name-part taxon-name-part-type="species">aeneomicans</tp:taxon-name-part></tp:taxon-name></italic> Riedel, sp. n., holotype; <bold>a</bold> Habitus <bold>b</bold> Penis.</p></caption><graphic xmlns:xlink="http://www.w3.org/1999/xlink" xlink:href="zookeys-467-001-g002.jpg" position="float" orientation="portrait" xlink:type="simple" id="oo_35677.jpg"/></fig></tp:treatment-sec><ref-list><ref id="B16"><mixed-citation xmlns:xlink="http://www.w3.org/1999/xlink" xlink:type="simple"><person-group><name name-style="western"><surname>Tänzler</surname><given-names>R</given-names></name><name name-style="western"><surname>Toussaint</surname><given-names>EFA</given-names></name><name name-style="western"><surname>Suhardjono</surname><given-names>YR</given-names></name><name name-style="western"><surname>Balke</surname><given-names>M</given-names></name><name name-style="western"><surname>Riedel</surname><given-names>A</given-names></name></person-group> (<year>2014</year>) <article-title>Multiple transgressions of Wallace’s Line explain diversity of flightless <italic><tp:taxon-name><tp:taxon-name-part taxon-name-part-type="genus">Trigonopterus</tp:taxon-name-part></tp:taxon-name></italic> weevils on Bali.</article-title><source>Proceedings of the Royal Society B: Biological Sciences</source><volume>281</volume>: <elocation-id>20132528</elocation-id>. doi: <ext-link ext-link-type="doi" xlink:href="10.1098/rspb.2013.2528" xlink:type="simple">10.1098/rspb.2013.2528</ext-link></mixed-citation></ref></ref-list></tp:taxon-treatment>
