# Supplementary material for: Ninety-eight new species of Trigonopterus weevils from Sundaland and the Lesser Sunda Islands
Source: Zookeys. 2014 Dec 22;(467):1–162. doi: 10.3897/zookeys.467.8206 (PMC4296478; doi:10.3897/zookeys.467.8206)
Supplement: XML Treatment for Trigonopterus allopatricus [file zookeys.467.8206-treatment5.xml]

<!DOCTYPE tp:taxon-treatment
  PUBLIC "-//TaxonX//DTD Taxonomic Treatment Publishing DTD v0 20100105//EN" "tax-treatment-NSO.dtd">
<tp:taxon-treatment xmlns:tp="http://www.plazi.org/taxpub"><tp:treatment-meta><kwd-group><label>Taxon classification</label><kwd><named-content content-type="kingdom">Animalia</named-content></kwd><kwd><named-content content-type="order">Coleoptera</named-content></kwd><kwd><named-content content-type="family">Curculionidae</named-content></kwd></kwd-group><mixed-citation publication-type="journal"><person-group><name><surname>Riedel</surname><given-names>Alexander</given-names></name><name><surname>Tänzler</surname><given-names>Rene</given-names></name><name><surname>Balke</surname><given-names>Michael</given-names></name><name><surname>Rahmadi</surname><given-names>Cahyo</given-names></name><name><surname>Suhardjono</surname><given-names>Yayuk R.</given-names></name></person-group><article-title>Ninety-eight new species of <italic><tp:taxon-name><tp:taxon-name-part taxon-name-part-type="genus">Trigonopterus</tp:taxon-name-part></tp:taxon-name></italic> weevils from Sundaland and the Lesser Sunda Islands</article-title><source>Zookeys</source><day>22</day><month>12</month><year>2014</year><volume>2014</volume><issue>467</issue><fpage>1</fpage><lpage>162</lpage><pub-id pub-id-type="doi">10.3897/zookeys.467.8206</pub-id></mixed-citation></tp:treatment-meta><tp:nomenclature><label>4.</label><tp:taxon-name>
                            <tp:taxon-name-part taxon-name-part-type="genus">Trigonopterus</tp:taxon-name-part>
                            <tp:taxon-name-part taxon-name-part-type="species">allopatricus</tp:taxon-name-part>
                            <object-id xmlns:xlink="http://www.w3.org/1999/xlink" content-type="zoobank" xlink:type="simple">http://zoobank.org/CCBB24A3-B23C-46DE-AA97-4BF40D281BB7</object-id>
                        </tp:taxon-name><tp:taxon-authority>Riedel</tp:taxon-authority><tp:taxon-status xmlns:xlink="http://www.w3.org/1999/xlink" xlink:type="simple">sp. n.</tp:taxon-status></tp:nomenclature><tp:treatment-sec sec-type="Diagnostic description"><title>Diagnostic description.</title><p>Holotype, male (Fig. <xref ref-type="fig" rid="F4">4a</xref>). Length 2.60 mm. Color of legs and head ferruginous, remainder black. Body elongate; in dorsal aspect with marked constriction between pronotum and elytron; with distinct constriction in profile. Rostrum coarsely rugose-punctate, with median ridge and pair of irregular submedian ridges; epistome with indistinct, transverse, subangulate ridge. Pronotum anterolaterally angularly projecting; with distinct subapical constriction; disk scabrous, punctures each with one erect seta; interspaces microreticulate; with median ridge. Elytra with striae deeply impressed, each with row of suberect bristles; intervals irregularly costate, almost tuberculate, nude, weakly microreticulate; interval 7 swollen subapically, laterally weakly projecting. Femora edentate. Metafemur subapically with stridulatory patch and transverse ridge. Abdominal ventrite 5 flat, densely punctate, setose. Penis (Fig. <xref ref-type="fig" rid="F4">4b</xref>) in profile markedly curved; in dorsal aspect body slender, sides subparallel; apex with median, subtriangular extension; transfer apparatus flagelliform, 1.2 × as long as body; apodemes 2.2 × as long as body; ductus ejaculatorius without bulbus. <bold>Intraspecific variation.</bold> Length 2.23–2.75 mm. Color of sutural interval rarely ferruginous, usually black. Female rostrum dorsally with pairs of lateral and submedian furrows; epistome simple. Elytral apex with interval 7 and sutural interval more or less distinctly projecting. Penis with flagelliform transfer apparatus 1.2–1.5 × longer than body.</p></tp:treatment-sec><tp:treatment-sec sec-type="Material examined"><title>Material examined.</title><p>Holotype (MZB): ARC2680 (EMBL # LM655938), West Java Prov., Sumedang, Sukajadi, Mt. Cakrabuana, sample 6, <named-content xmlns:xlink="http://www.w3.org/1999/xlink" content-type="dwc:verbatimCoordinates" xlink:type="simple">S07°01.943', E108°08.029'</named-content>, 1593 m, 20-IV-2012. Paratypes (MZB, SMNK, ZSM): W-Java Prov.: 2 exx, ARC3583 (EMBL # LM656016), ARC3584 (EMBL # LM656017), <!--PageBreak-->Ciwidey, Mt. Tikukur, sample 2, <named-content xmlns:xlink="http://www.w3.org/1999/xlink" content-type="dwc:verbatimCoordinates" xlink:type="simple">S07°07.816', E107°24.298'</named-content>, 1784 m, 01-XII-2011; 4 exx, ARC2512 (EMBL # LM655849), ARC2513 (EMBL # LM655850), Ciwidey, Mt. Tikukur, sample 3, <named-content xmlns:xlink="http://www.w3.org/1999/xlink" content-type="dwc:verbatimCoordinates" xlink:type="simple">S07°07.723', E107°23.898'</named-content>, 1929 m, 01-XII-2011; 2 exx, ARC2516 (EMBL # LM655853), Bandung, Lembang, Pangli, Mt. Bukittinggul, sample 1, <named-content xmlns:xlink="http://www.w3.org/1999/xlink" content-type="dwc:verbatimCoordinates" xlink:type="simple">S06°48.810', E107°44.216'</named-content>, 1753 m, 03-XII-2011; 2 exx, ARC2517 (EMBL # LM655854), ARC3585 (EMBL # LM656018), Bandung, Lembang, Pangli, Mt. Bukittinggul, sample 2, <named-content xmlns:xlink="http://www.w3.org/1999/xlink" content-type="dwc:verbatimCoordinates" xlink:type="simple">S06°48.845', E107°44.074'</named-content>, 1898 m, 03-XII-2011; 3 exx, ARC2724 (EMBL # LM655980), Garut, Wanaraja, Talagabodas, sample 1, <named-content xmlns:xlink="http://www.w3.org/1999/xlink" content-type="dwc:verbatimCoordinates" xlink:type="simple">S07°12.511', E108°03.554'</named-content>, 1741 m, 27-IV-2012; 7 exx, ARC2717 (EMBL # LM655973), ARC2718 (EMBL # LM655974), ARC2719 (EMBL # LM655975), ARC3595 (EMBL # LM656026), ARC3596 (EMBL # LM656027), ARC3597, Garut, Wanaraja, Talagabodas, sample 2, <named-content xmlns:xlink="http://www.w3.org/1999/xlink" content-type="dwc:verbatimCoordinates" xlink:type="simple">S07°11.966', E108°03.984'</named-content>, 1719 m, 27-IV-2012; 8 exx, ARC2715 (EMBL # LM655971), ARC2716 (EMBL # LM655972), Garut, Cikajang, Mt. Payung, sample 3, <named-content xmlns:xlink="http://www.w3.org/1999/xlink" content-type="dwc:verbatimCoordinates" xlink:type="simple">S07°25.320', E107°48.259'</named-content>, 1560 m, 26-IV-2012; 3 exx, ARC0186 (EMBL # LM655411), ARC0158, Garut, Cilawu, Mt. Cikuray, sample 2, <named-content xmlns:xlink="http://www.w3.org/1999/xlink" content-type="dwc:verbatimCoordinates" xlink:type="simple">S07°18.840', E107°52.512'</named-content>, 1800 m, 24-IX-2005; 4 exx, Garut, Cilawu, Mt. Cikuray, sample 4, <named-content xmlns:xlink="http://www.w3.org/1999/xlink" content-type="dwc:verbatimCoordinates" xlink:type="simple">S07°18.927', E107°52.460'</named-content>, 1930 m, 24-IX-2005; 2 exx, Garut, Cilawu, Mt. Cikuray, sample 3, <named-content xmlns:xlink="http://www.w3.org/1999/xlink" content-type="dwc:verbatimCoordinates" xlink:type="simple">S07°19.075', E107°52.338'</named-content>, 2050 m, 24-IX-2005; 13 exx, ARC2679 (EMBL # LM655937), same data as holotype; 4 exx, Mt. Sawal, Panjalu, Tembong, sample 3, <named-content xmlns:xlink="http://www.w3.org/1999/xlink" content-type="dwc:verbatimCoordinates" xlink:type="simple">S07°11.102', E108°16.310'</named-content>, 1569 m, 29-XI-2011; 9 exx, ARC2509 (EMBL # LM655846), ARC2510 (EMBL # LM655847), ARC2511 (EMBL # LM655848), Mt. Sawal, Panjalu, Tembong, sample 4, <named-content xmlns:xlink="http://www.w3.org/1999/xlink" content-type="dwc:verbatimCoordinates" xlink:type="simple">S07°11.275', E108°16.280'</named-content>, 1723 m, 29-XI-2011.</p></tp:treatment-sec><tp:treatment-sec sec-type="Distribution"><title>Distribution.</title><p>W-Java Prov. (Mt. Bukittinggul, Mt. Cakrabuana, Mt. Cikuray, Mt. Payung, Mt. Sawal, Talagabodas, Mt. Tikukur). Elevation: 1560–2050 m.</p></tp:treatment-sec><tp:treatment-sec sec-type="Etymology"><title>Etymology.</title><p>This epithet is based on the Greek <italic>allos</italic> (other) and the Latin <italic>patria</italic> (homeland) and refers to its fragmented distribution.</p></tp:treatment-sec><tp:treatment-sec sec-type="Notes"><title>Notes.</title><p><italic><tp:taxon-name><tp:taxon-name-part taxon-name-part-type="genus">Trigonopterus</tp:taxon-name-part> <tp:taxon-name-part taxon-name-part-type="species">allopatricus</tp:taxon-name-part></tp:taxon-name></italic> Riedel, sp. n. was coded as “<italic><tp:taxon-name><tp:taxon-name-part taxon-name-part-type="genus">Trigonopterus</tp:taxon-name-part></tp:taxon-name></italic> sp. 305”.</p></tp:treatment-sec><tp:treatment-sec><!--Section generated to contain objects referenced in tp:taxon-treatment.--><fig id="F4" position="float" orientation="portrait"><label>Figure 4.</label><caption><p><italic><tp:taxon-name><tp:taxon-name-part taxon-name-part-type="genus">Trigonopterus</tp:taxon-name-part> <tp:taxon-name-part taxon-name-part-type="species">allopatricus</tp:taxon-name-part></tp:taxon-name></italic> Riedel, sp. n., holotype; <bold>a</bold> Habitus <bold>b</bold> Penis.</p></caption><graphic xmlns:xlink="http://www.w3.org/1999/xlink" xlink:href="zookeys-467-001-g004.jpg" position="float" orientation="portrait" xlink:type="simple" id="oo_35679.jpg"/></fig></tp:treatment-sec></tp:taxon-treatment>
