# Supplementary material for: Ninety-eight new species of Trigonopterus weevils from Sundaland and the Lesser Sunda Islands
Source: Zookeys. 2014 Dec 22;(467):1–162. doi: 10.3897/zookeys.467.8206 (PMC4296478; doi:10.3897/zookeys.467.8206)
Supplement: XML Treatment for Trigonopterus angulicollis [file zookeys.467.8206-treatment7.xml]

<!DOCTYPE tp:taxon-treatment
  PUBLIC "-//TaxonX//DTD Taxonomic Treatment Publishing DTD v0 20100105//EN" "tax-treatment-NSO.dtd">
<tp:taxon-treatment xmlns:tp="http://www.plazi.org/taxpub"><tp:treatment-meta><kwd-group><label>Taxon classification</label><kwd><named-content content-type="kingdom">Animalia</named-content></kwd><kwd><named-content content-type="order">Coleoptera</named-content></kwd><kwd><named-content content-type="family">Curculionidae</named-content></kwd></kwd-group><mixed-citation publication-type="journal"><person-group><name><surname>Riedel</surname><given-names>Alexander</given-names></name><name><surname>Tänzler</surname><given-names>Rene</given-names></name><name><surname>Balke</surname><given-names>Michael</given-names></name><name><surname>Rahmadi</surname><given-names>Cahyo</given-names></name><name><surname>Suhardjono</surname><given-names>Yayuk R.</given-names></name></person-group><article-title>Ninety-eight new species of <italic><tp:taxon-name><tp:taxon-name-part taxon-name-part-type="genus">Trigonopterus</tp:taxon-name-part></tp:taxon-name></italic> weevils from Sundaland and the Lesser Sunda Islands</article-title><source>Zookeys</source><day>22</day><month>12</month><year>2014</year><volume>2014</volume><issue>467</issue><fpage>1</fpage><lpage>162</lpage><pub-id pub-id-type="doi">10.3897/zookeys.467.8206</pub-id></mixed-citation></tp:treatment-meta><tp:nomenclature><label>6.</label><tp:taxon-name>
                            <tp:taxon-name-part taxon-name-part-type="genus">Trigonopterus</tp:taxon-name-part>
                            <tp:taxon-name-part taxon-name-part-type="species">angulicollis</tp:taxon-name-part>
                            <object-id xmlns:xlink="http://www.w3.org/1999/xlink" content-type="zoobank" xlink:type="simple">http://zoobank.org/9361D093-B660-4282-AA14-D75CBBC8D67B</object-id>
                        </tp:taxon-name><tp:taxon-authority>Riedel</tp:taxon-authority><tp:taxon-status xmlns:xlink="http://www.w3.org/1999/xlink" xlink:type="simple">sp. n.</tp:taxon-status></tp:nomenclature><tp:treatment-sec sec-type="Diagnostic description"><title>Diagnostic description.</title><p>Holotype, male (Fig. <xref ref-type="fig" rid="F6">6a</xref>). Length 2.58 mm. Color of head and legs ferruginous, remainder black. Body subhexagonal; in dorsal aspect with marked constriction between pronotum and elytron; with distinct constriction in profile. Rostrum with median ridge and pair of submedian ridges, intervening furrows punctate; punctures each with long erect scale; epistome with transverse, angulate ridge forming median denticle. Pronotum anterolaterally angularly projecting; with distinct subapical constriction; disk rugose-punctate, punctures each with slender suberect to subrecumbent scale; with median ridge. Elytra with striae deeply impressed, each with row of stout suberect bristles; intervals costate to carinate, almost nude; interval 3 most prominent; interval 7 swollen subapically, laterally projecting. Femora edentate. Metafemur subapically with stridulatory patch and transverse rows of denticles. Abdominal ventrite 5 swollen, at middle with shallow impression, sparsely setose. Penis (Fig. <xref ref-type="fig" rid="F6">6b</xref>) with sides of body subparallel, apex medially pointed; endophallic sclerites asymmetrical; transfer apparatus flagelliform, ca. 2 × as long as body; apodemes 2.0 × as long as body; ductus ejaculatorius without bulbus. <bold>Intraspecific variation.</bold> Length 2.45–2.58 mm. Female rostrum dorsally with pairs of lateral and submedian furrows; epistome simple. Female abdominal ventrite 5 flat, with median tooth markedly projecting from profile.</p></tp:treatment-sec><tp:treatment-sec sec-type="Material examined"><title>Material examined.</title><p>Holotype (MZB): ARC2654 (EMBL # LM655912), West Java Prov., Sukabumi, Mt. Gede, Cisaat, Situ Gunung, sample 1, <named-content xmlns:xlink="http://www.w3.org/1999/xlink" content-type="dwc:verbatimCoordinates" xlink:type="simple">S06°49.377', E106°55.729'</named-content>, 1281 m, 15-IV-2012. Paratypes (MZB, SMNK): W-Java Prov., Su<!--PageBreak-->kabumi, Mt. Gede, Cisaat, Situ Gunung: 3 exx ARC2655 (EMBL # LM655913), same data as holotype; 2 exx, ARC2658 (EMBL # LM655916), ARC2659 (EMBL # LM655917), sample 2, <named-content xmlns:xlink="http://www.w3.org/1999/xlink" content-type="dwc:verbatimCoordinates" xlink:type="simple">S06°49.038', E106°55.852'</named-content>, 1342 m, 15-IV-2012.</p></tp:treatment-sec><tp:treatment-sec sec-type="Distribution"><title>Distribution.</title><p>W-Java Prov. (Mt. Gede). Elevation: 1281–1342 m.</p></tp:treatment-sec><tp:treatment-sec sec-type="Etymology"><title>Etymology.</title><p>This epithet is a combination of the Latin adjective <italic>angularis</italic> (angular) and the noun <italic>collum</italic> (neck, pronotum).</p></tp:treatment-sec><tp:treatment-sec sec-type="Notes"><title>Notes.</title><p><italic><tp:taxon-name><tp:taxon-name-part taxon-name-part-type="genus">Trigonopterus</tp:taxon-name-part> <tp:taxon-name-part taxon-name-part-type="species">angulicollis</tp:taxon-name-part></tp:taxon-name></italic> Riedel, sp. n. was coded as “<italic><tp:taxon-name><tp:taxon-name-part taxon-name-part-type="genus">Trigonopterus</tp:taxon-name-part></tp:taxon-name></italic> sp. 314” by <xref ref-type="bibr" rid="B16">Tänzler et al. (2014)</xref>.</p></tp:treatment-sec><tp:treatment-sec><!--Section generated to contain objects referenced in tp:taxon-treatment.--><fig id="F6" position="float" orientation="portrait"><label>Figure 6.</label><caption><p><italic><tp:taxon-name><tp:taxon-name-part taxon-name-part-type="genus">Trigonopterus</tp:taxon-name-part> <tp:taxon-name-part taxon-name-part-type="species">angulicollis</tp:taxon-name-part></tp:taxon-name></italic> Riedel, sp. n., holotype; <bold>a</bold> Habitus <bold>b</bold> Penis.</p></caption><graphic xmlns:xlink="http://www.w3.org/1999/xlink" xlink:href="zookeys-467-001-g006.jpg" position="float" orientation="portrait" xlink:type="simple" id="oo_35681.jpg"/></fig></tp:treatment-sec><ref-list><ref id="B16"><mixed-citation xmlns:xlink="http://www.w3.org/1999/xlink" xlink:type="simple"><person-group><name name-style="western"><surname>Tänzler</surname><given-names>R</given-names></name><name name-style="western"><surname>Toussaint</surname><given-names>EFA</given-names></name><name name-style="western"><surname>Suhardjono</surname><given-names>YR</given-names></name><name name-style="western"><surname>Balke</surname><given-names>M</given-names></name><name name-style="western"><surname>Riedel</surname><given-names>A</given-names></name></person-group> (<year>2014</year>) <article-title>Multiple transgressions of Wallace’s Line explain diversity of flightless <italic><tp:taxon-name><tp:taxon-name-part taxon-name-part-type="genus">Trigonopterus</tp:taxon-name-part></tp:taxon-name></italic> weevils on Bali.</article-title><source>Proceedings of the Royal Society B: Biological Sciences</source><volume>281</volume>: <elocation-id>20132528</elocation-id>. doi: <ext-link ext-link-type="doi" xlink:href="10.1098/rspb.2013.2528" xlink:type="simple">10.1098/rspb.2013.2528</ext-link></mixed-citation></ref></ref-list></tp:taxon-treatment>
