# Supplementary material for: Ninety-eight new species of Trigonopterus weevils from Sundaland and the Lesser Sunda Islands
Source: Zookeys. 2014 Dec 22;(467):1–162. doi: 10.3897/zookeys.467.8206 (PMC4296478; doi:10.3897/zookeys.467.8206)
Supplement: XML Treatment for Trigonopterus amphoralis [file zookeys.467.8206-treatment8.xml]

<!DOCTYPE tp:taxon-treatment
  PUBLIC "-//TaxonX//DTD Taxonomic Treatment Publishing DTD v0 20100105//EN" "tax-treatment-NSO.dtd">
<tp:taxon-treatment xmlns:tp="http://www.plazi.org/taxpub"><tp:treatment-meta><kwd-group><label>Taxon classification</label><kwd><named-content content-type="kingdom">Animalia</named-content></kwd><kwd><named-content content-type="order">Coleoptera</named-content></kwd><kwd><named-content content-type="family">Curculionidae</named-content></kwd></kwd-group><mixed-citation publication-type="journal"><person-group><name><surname>Riedel</surname><given-names>Alexander</given-names></name><name><surname>Tänzler</surname><given-names>Rene</given-names></name><name><surname>Balke</surname><given-names>Michael</given-names></name><name><surname>Rahmadi</surname><given-names>Cahyo</given-names></name><name><surname>Suhardjono</surname><given-names>Yayuk R.</given-names></name></person-group><article-title>Ninety-eight new species of <italic><tp:taxon-name><tp:taxon-name-part taxon-name-part-type="genus">Trigonopterus</tp:taxon-name-part></tp:taxon-name></italic> weevils from Sundaland and the Lesser Sunda Islands</article-title><source>Zookeys</source><day>22</day><month>12</month><year>2014</year><volume>2014</volume><issue>467</issue><fpage>1</fpage><lpage>162</lpage><pub-id pub-id-type="doi">10.3897/zookeys.467.8206</pub-id></mixed-citation></tp:treatment-meta><tp:nomenclature><label>7.</label><tp:taxon-name>
                            <tp:taxon-name-part taxon-name-part-type="genus">Trigonopterus</tp:taxon-name-part>
                            <tp:taxon-name-part taxon-name-part-type="species">amphoralis</tp:taxon-name-part>
                        </tp:taxon-name><tp:taxon-authority>Marshall</tp:taxon-authority><tp:nomenclature-citation-list><tp:nomenclature-citation><tp:taxon-name><tp:taxon-name-part taxon-name-part-type="genus">Trigonopterus</tp:taxon-name-part> <tp:taxon-name-part taxon-name-part-type="species">amphoralis</tp:taxon-name-part></tp:taxon-name><comment><xref ref-type="bibr" rid="B8">Marshall (1925)</xref>: p. 217–218.</comment></tp:nomenclature-citation></tp:nomenclature-citation-list></tp:nomenclature><tp:treatment-sec sec-type="Diagnostic description"><title>Diagnostic description.</title><p>Selected male (Fig. <xref ref-type="fig" rid="F7">7a</xref>). Length 3.02 mm. Color of legs and antennae ferruginous, remainder black. Body elongate; in dorsal aspect with marked constriction between pronotum and elytron; in profile dorsally without constriction. Rostrum with median carina terminating abruptly on forehead; with pair of submedian ridges; intervening furrows each with row of erect, piliform scales; epistome with transverse, angulate ridge forming median denticle. Pronotum without distinct subapical constriction; disk densely punctate, interspaces glabrous; each puncture containing one small scale. Elytra with striae deeply impressed; each with row of partly abraded scales, in basal half scales suberect, apically small, recumbent; intervals weakly carinate, nude; interval 7 swollen subapically, laterally weakly projecting; apex extended ventrad, beak-shaped. Meso- and metafemur with crenulate anteroventral ridge. Metafemur subapically with stridulatory patch and transverse row of denticles. Metatibia with dorsal edge denticulate. Abdominal ventrite 5 basally flat, in apical half with shallow pit. Penis (Fig. <xref ref-type="fig" rid="F7">7b</xref>) with body in profile markedly curved ventrad; in dorsal aspect sides basally subparallel, in apical half diverging; apex with small median denticle; apodemes 1.8 × as long as body; ductus ejaculatorius without bulbus. <bold>Intraspecific variation.</bold> Length 2.53–3.02 mm. Color of elytra ferruginous or black. Female rostrum dorsally with pair of lateral furrows, pair of submedian furrows continued apicad by coarse punctures; epistome simple. Elytral apex in males rounded, in females narrower, subangulate. Female abdominal ventrite 5 flat.</p></tp:treatment-sec><tp:treatment-sec sec-type="Type material"><title>Type material.</title><p>Syntypes: “Pedada Bay, Lampongs, 2 males, 22.I.1922 (Dr. K.W.Dammerman)”</p></tp:treatment-sec><tp:treatment-sec sec-type="Material examined"><title>Material examined</title><p>(MZB, SMNK, ZSM): East Sumatra, Lampung Prov.: 2 exx, ARC0261 (EMBL # LM655452), ARC0262 (EMBL # LM655453), Bawang, Pedada Bay, Mt. Tanggang, sample 2, <named-content xmlns:xlink="http://www.w3.org/1999/xlink" content-type="dwc:verbatimCoordinates" xlink:type="simple">S05°43.947', E105°06.480'</named-content>, 659 m, 09-VIII-2006; 1 ex, ARC0273 (EMBL # LM655464), Bawang, Pedada Bay, Mt. Tanggang, sample 4, <named-content xmlns:xlink="http://www.w3.org/1999/xlink" content-type="dwc:verbatimCoordinates" xlink:type="simple">S05°43.871', E105°06.393'</named-content>, 744 m, 09-VIII-2006; 2 exx, ARC0259 (EMBL # LM655451), ARC0260, Bawang, Pedada Bay, Mt. Tanggang, sample 1, <named-content xmlns:xlink="http://www.w3.org/1999/xlink" content-type="dwc:verbatimCoordinates" xlink:type="simple">S05°43.933', E105°06.598'</named-content>, 579 m, 09-VIII-2006; 1 ex, Bawang, Pedada Bay, Mt. Tanggang, sam<!--PageBreak-->ple 3, <named-content xmlns:xlink="http://www.w3.org/1999/xlink" content-type="dwc:verbatimCoordinates" xlink:type="simple">S05°43.938', E105°06.440'</named-content>, 673 m, 09-VIII-2006; 1 ex, Bawang, Pedada Bay, Mt. Tanggang, sample 4, <named-content xmlns:xlink="http://www.w3.org/1999/xlink" content-type="dwc:verbatimCoordinates" xlink:type="simple">S05°43.871', E105°06.393'</named-content>, 744 m, 09-VIII-2006; 6 exx, ARC2725 (EMBL # LM655981), ARC2726 (EMBL # LM655982), Bukit Barisan Selatan N.P., Kota Agung, Sukaraja, sample 2, <named-content xmlns:xlink="http://www.w3.org/1999/xlink" content-type="dwc:verbatimCoordinates" xlink:type="simple">S05°30.330', E104°25.838'</named-content>, 660 m, 01-V-2012; 4 exx, ARC2729 (EMBL # LM655985), Bukit Barisan Selatan N.P., Kota Agung, Sukaraja, sample 5, <named-content xmlns:xlink="http://www.w3.org/1999/xlink" content-type="dwc:verbatimCoordinates" xlink:type="simple">S05°31.044', E104°25.664'</named-content>, 562 m, 02-V-2012; 4 exx, Bukit Barisan Selatan N.P., Kota Agung, Sukaraja, sample 6, <named-content xmlns:xlink="http://www.w3.org/1999/xlink" content-type="dwc:verbatimCoordinates" xlink:type="simple">S05°31.678', E104°25.508'</named-content>, 608 m, 02-V-2012; 4 exx, Bukit Barisan Selatan N.P., Kota Agung, Sukaraja, sample 7, <named-content xmlns:xlink="http://www.w3.org/1999/xlink" content-type="dwc:verbatimCoordinates" xlink:type="simple">S05°33.768', E104°25.361'</named-content>, 371 m, 02-V-2012; 3 exx, Bukit Barisan Selatan N.P., Kota Agung, Sukaraja, sample 9, <named-content xmlns:xlink="http://www.w3.org/1999/xlink" content-type="dwc:verbatimCoordinates" xlink:type="simple">S05°32.611', E104°26.353'</named-content>, 455 m, 02-V-2012; 1 ex, Bukit Barisan Selatan N.P., Liwa, sample 6, <named-content xmlns:xlink="http://www.w3.org/1999/xlink" content-type="dwc:verbatimCoordinates" xlink:type="simple">S05°04.753', E104°03.183'</named-content>, 809 m, 05-V-2012; 2 exx, ARC2735 (EMBL # LM655991), ARC2736 (EMBL # LM655992), Bukit Barisan Selatan N.P., Liwa, sample 7, <named-content xmlns:xlink="http://www.w3.org/1999/xlink" content-type="dwc:verbatimCoordinates" xlink:type="simple">S05°04.958', E104°03.379'</named-content>, 813 m, 05-V-2012.</p></tp:treatment-sec><tp:treatment-sec sec-type="Distribution"><title>Distribution.</title><p>Lampung Prov. (Bukit Barisan Selatan, Pedada Bay). Elevation: 371–813 m.</p></tp:treatment-sec><tp:treatment-sec sec-type="Notes"><title>Notes.</title><p><italic><tp:taxon-name><tp:taxon-name-part taxon-name-part-type="genus">Trigonopterus</tp:taxon-name-part> <tp:taxon-name-part taxon-name-part-type="species">amphoralis</tp:taxon-name-part></tp:taxon-name></italic> Marshall was coded as “<italic><tp:taxon-name><tp:taxon-name-part taxon-name-part-type="genus">Trigonopterus</tp:taxon-name-part></tp:taxon-name></italic> sp. 319”. The original description was based on two syntypes collected by Dammerman who was curator at the Zoological Museum Bogor. A search at MZB was without success, but a specimen bearing the syntypes´ original labels was located at BMNH. However, it is NOT the syntype: the characters (ovate body with smooth elytra) are in stark contrast to the original description and it belongs to a group never recorded west of Wallace Line, but very common to the east of it. Probably, several <italic><tp:taxon-name><tp:taxon-name-part taxon-name-part-type="genus">Trigonopterus</tp:taxon-name-part></tp:taxon-name></italic>-specimens in the same box became detached from their cards, and they were glued to the wrong cards in an attempt to restore order. The other specimens in the drawer were checked, but unfortunately none was found resembling the description of <italic><tp:taxon-name><tp:taxon-name-part taxon-name-part-type="genus">Trigonopterus</tp:taxon-name-part> <tp:taxon-name-part taxon-name-part-type="species">amphoralis</tp:taxon-name-part></tp:taxon-name></italic>. Specimens collected at the type locality match the original description perfectly and thus the situation appears resolved sufficiently.</p></tp:treatment-sec><tp:treatment-sec><!--Section generated to contain objects referenced in tp:taxon-treatment.--><fig id="F7" position="float" orientation="portrait"><label>Figure 7.</label><caption><p><italic><tp:taxon-name><tp:taxon-name-part taxon-name-part-type="genus">Trigonopterus</tp:taxon-name-part> <tp:taxon-name-part taxon-name-part-type="species">amphoralis</tp:taxon-name-part></tp:taxon-name></italic> Marshall; <bold>a</bold> Habitus <bold>b</bold> Penis.</p></caption><graphic xmlns:xlink="http://www.w3.org/1999/xlink" xlink:href="zookeys-467-001-g007.jpg" position="float" orientation="portrait" xlink:type="simple" id="oo_35682.jpg"/></fig></tp:treatment-sec><ref-list><ref id="B8"><mixed-citation xmlns:xlink="http://www.w3.org/1999/xlink" xlink:type="simple"><person-group><name name-style="western"><surname>Marshall</surname><given-names>GAK</given-names></name></person-group> (<year>1925</year>) <article-title>New species of <tp:taxon-name><tp:taxon-name-part taxon-name-part-type="family">Curculionidae</tp:taxon-name-part></tp:taxon-name> from the Sunda islands.</article-title><source>Treubia</source><volume>6</volume>: <fpage>212</fpage>–<lpage>220</lpage>.</mixed-citation></ref></ref-list></tp:taxon-treatment>
