# Supplementary material for: Ninety-eight new species of Trigonopterus weevils from Sundaland and the Lesser Sunda Islands
Source: Zookeys. 2014 Dec 22;(467):1–162. doi: 10.3897/zookeys.467.8206 (PMC4296478; doi:10.3897/zookeys.467.8206)
Supplement: XML Treatment for Trigonopterus arjunensis [file zookeys.467.8206-treatment10.xml]

<!DOCTYPE tp:taxon-treatment
  PUBLIC "-//TaxonX//DTD Taxonomic Treatment Publishing DTD v0 20100105//EN" "tax-treatment-NSO.dtd">
<tp:taxon-treatment xmlns:tp="http://www.plazi.org/taxpub"><tp:treatment-meta><kwd-group><label>Taxon classification</label><kwd><named-content content-type="kingdom">Animalia</named-content></kwd><kwd><named-content content-type="order">Coleoptera</named-content></kwd><kwd><named-content content-type="family">Curculionidae</named-content></kwd></kwd-group><mixed-citation publication-type="journal"><person-group><name><surname>Riedel</surname><given-names>Alexander</given-names></name><name><surname>Tänzler</surname><given-names>Rene</given-names></name><name><surname>Balke</surname><given-names>Michael</given-names></name><name><surname>Rahmadi</surname><given-names>Cahyo</given-names></name><name><surname>Suhardjono</surname><given-names>Yayuk R.</given-names></name></person-group><article-title>Ninety-eight new species of <italic><tp:taxon-name><tp:taxon-name-part taxon-name-part-type="genus">Trigonopterus</tp:taxon-name-part></tp:taxon-name></italic> weevils from Sundaland and the Lesser Sunda Islands</article-title><source>Zookeys</source><day>22</day><month>12</month><year>2014</year><volume>2014</volume><issue>467</issue><fpage>1</fpage><lpage>162</lpage><pub-id pub-id-type="doi">10.3897/zookeys.467.8206</pub-id></mixed-citation></tp:treatment-meta><tp:nomenclature><label>9.</label><tp:taxon-name>
                            <tp:taxon-name-part taxon-name-part-type="genus">Trigonopterus</tp:taxon-name-part>
                            <tp:taxon-name-part taxon-name-part-type="species">arjunensis</tp:taxon-name-part>
                            <object-id xmlns:xlink="http://www.w3.org/1999/xlink" content-type="zoobank" xlink:type="simple">http://zoobank.org/C60B9AC7-C79A-4175-ABBC-593DDD6F26ED</object-id>
                        </tp:taxon-name><tp:taxon-authority>Riedel</tp:taxon-authority><tp:taxon-status xmlns:xlink="http://www.w3.org/1999/xlink" xlink:type="simple">sp. n.</tp:taxon-status></tp:nomenclature><tp:treatment-sec sec-type="Diagnostic description"><title>Diagnostic description.</title><p>Holotype, male (Fig. <xref ref-type="fig" rid="F9">9a</xref>). Length 3.20 mm. Color of legs and antennae ferruginous except tarsi black; remainder black. Body elongate; in dorsal aspect with marked constriction between pronotum and elytron; in profile dorsally flat, apically convex. Rostrum with median and pair of submedian ridges; intervening furrows each with sparse row of erect piliform scales; epistome simple. Pronotum with sides diverging apicad, anteriorly subangularly projecting; with indistinct subapical constriction; disk coarsely punctate; interspaces microgranulate; each puncture containing recumbent piliform scale directed laterad; with median ridge. Elytra with striae indistinct, marked by fine lines and rows of small punctures; intervals flat, microreticulate, with rows of small punctures; with sparse, recumbent, piliform scales, more conspicuous bordering basal margin; interval 7 in apical third forming sharp lateral edge; sutural interval at apex weakly swollen; apex subangulate, at suture with shallow notch. Femora edentate; anteroventral ridge crenulate. Metafemur subapically with stridulatory patch. Dorsal edge of tibiae subbasally angulate, mesotibia with angulation extended as acute tooth. Tarsomere 3 of protarsus slightly larger than of mesotarsus. Abdominal ventrite 5 flat, apically coarsely punctate, sparsely setose. Penis (Fig. <xref ref-type="fig" rid="F9">9b</xref>) with sides of body weak<!--PageBreak-->ly diverging; apex medially pointed; transfer apparatus flagelliform, 4.0 × longer than body; apodemes 3.1 × as long as body; ductus ejaculatorius without bulbus. <bold>Intraspecific variation.</bold> Length 3.09–3.34 mm. Females more slender than males. Integument of males rather dull; females with punctures sparser and smaller, interspaces polished. Recumbent piliform scales in some specimens very small and sparse, almost absent in females. Female rostrum with median and pair of submedian glabrous costae.</p></tp:treatment-sec><tp:treatment-sec sec-type="Material examined"><title>Material examined.</title><p>Holotype (MZB): ARC2474 (EMBL # LM655811), East Java Prov., Mt. Arjuno, road Batu - Pacet, Cangar, sample 5, <named-content xmlns:xlink="http://www.w3.org/1999/xlink" content-type="dwc:verbatimCoordinates" xlink:type="simple">S07°43.400', E112°31.768'</named-content>, 1419 m, 15-XI-2011. Paratypes (MZB, SMNK, ZSM): E-Java Prov.: 4 exx, ARC2473 (EMBL # LM655810), ARC2475 (EMBL # LM655812), same data as holotype; 1 ex, ARC2476 (EMBL # LM655813), Mt. Arjuno, road Batu - Pacet, Cangar, sample 4, <named-content xmlns:xlink="http://www.w3.org/1999/xlink" content-type="dwc:verbatimCoordinates" xlink:type="simple">S07°43.247', E112°31.641'</named-content>, 1388 m, 15-XI-2011; 4 exx, ARC2477 (EMBL # LM655814), ARC2478 (EMBL # LM655815), ARC2479 (EMBL # LM655816), Kediri, Mt. Wilis, Besuki, sample 1, <named-content xmlns:xlink="http://www.w3.org/1999/xlink" content-type="dwc:verbatimCoordinates" xlink:type="simple">S07°51.785', E111°50.188'</named-content>, 1379 m, 21-XI-2011; 4 exx, Kediri, Besuki, Mt. Wilis, sample 6, <named-content xmlns:xlink="http://www.w3.org/1999/xlink" content-type="dwc:verbatimCoordinates" xlink:type="simple">S07°51.709', E111°50.100'</named-content>, 1409 m, 22-XI-2011; 9 exx, ARC2485 (EMBL # LM655822), ARC2486 (EMBL # LM655823), ARC2487 (EMBL # LM655824), ARC2488 (EMBL # LM655825), Kediri, Mt. Wilis, Besuki, sample 7, <named-content xmlns:xlink="http://www.w3.org/1999/xlink" content-type="dwc:verbatimCoordinates" xlink:type="simple">S07°51.638', E111°50.010'</named-content>, 1432 m, 22-XI-2011.</p></tp:treatment-sec><tp:treatment-sec sec-type="Distribution"><title>Distribution.</title><p>E-Java Prov. (Mt. Arjuno, Mt. Wilis). Elevation: 1388–1432 m.</p></tp:treatment-sec><tp:treatment-sec sec-type="Etymology"><title>Etymology.</title><p>This epithet is based on the type locality Mt. Arjuno.</p></tp:treatment-sec><tp:treatment-sec sec-type="Notes"><title>Notes.</title><p><italic><tp:taxon-name><tp:taxon-name-part taxon-name-part-type="genus">Trigonopterus</tp:taxon-name-part> <tp:taxon-name-part taxon-name-part-type="species">arjunensis</tp:taxon-name-part></tp:taxon-name></italic> Riedel, sp. n. was coded as “<italic><tp:taxon-name><tp:taxon-name-part taxon-name-part-type="genus">Trigonopterus</tp:taxon-name-part></tp:taxon-name></italic> sp. 356”.</p></tp:treatment-sec><tp:treatment-sec><!--Section generated to contain objects referenced in tp:taxon-treatment.--><fig id="F9" position="float" orientation="portrait"><label>Figure 9.</label><caption><p><italic><tp:taxon-name><tp:taxon-name-part taxon-name-part-type="genus">Trigonopterus</tp:taxon-name-part> <tp:taxon-name-part taxon-name-part-type="species">arjunensis</tp:taxon-name-part></tp:taxon-name></italic> Riedel, sp. n., holotype; <bold>a</bold> Habitus <bold>b</bold> Penis.</p></caption><graphic xmlns:xlink="http://www.w3.org/1999/xlink" xlink:href="zookeys-467-001-g009.jpg" position="float" orientation="portrait" xlink:type="simple" id="oo_35684.jpg"/></fig></tp:treatment-sec></tp:taxon-treatment>
