# Supplementary material for: Ninety-eight new species of Trigonopterus weevils from Sundaland and the Lesser Sunda Islands
Source: Zookeys. 2014 Dec 22;(467):1–162. doi: 10.3897/zookeys.467.8206 (PMC4296478; doi:10.3897/zookeys.467.8206)
Supplement: XML Treatment for Trigonopterus baliensis [file zookeys.467.8206-treatment13.xml]

<!DOCTYPE tp:taxon-treatment
  PUBLIC "-//TaxonX//DTD Taxonomic Treatment Publishing DTD v0 20100105//EN" "tax-treatment-NSO.dtd">
<tp:taxon-treatment xmlns:tp="http://www.plazi.org/taxpub"><tp:treatment-meta><kwd-group><label>Taxon classification</label><kwd><named-content content-type="kingdom">Animalia</named-content></kwd><kwd><named-content content-type="order">Coleoptera</named-content></kwd><kwd><named-content content-type="family">Curculionidae</named-content></kwd></kwd-group><mixed-citation publication-type="journal"><person-group><name><surname>Riedel</surname><given-names>Alexander</given-names></name><name><surname>Tänzler</surname><given-names>Rene</given-names></name><name><surname>Balke</surname><given-names>Michael</given-names></name><name><surname>Rahmadi</surname><given-names>Cahyo</given-names></name><name><surname>Suhardjono</surname><given-names>Yayuk R.</given-names></name></person-group><article-title>Ninety-eight new species of <italic><tp:taxon-name><tp:taxon-name-part taxon-name-part-type="genus">Trigonopterus</tp:taxon-name-part></tp:taxon-name></italic> weevils from Sundaland and the Lesser Sunda Islands</article-title><source>Zookeys</source><day>22</day><month>12</month><year>2014</year><volume>2014</volume><issue>467</issue><fpage>1</fpage><lpage>162</lpage><pub-id pub-id-type="doi">10.3897/zookeys.467.8206</pub-id></mixed-citation></tp:treatment-meta><tp:nomenclature><label>12.</label><tp:taxon-name>
                            <tp:taxon-name-part taxon-name-part-type="genus">Trigonopterus</tp:taxon-name-part>
                            <tp:taxon-name-part taxon-name-part-type="species">baliensis</tp:taxon-name-part>
                            <object-id xmlns:xlink="http://www.w3.org/1999/xlink" content-type="zoobank" xlink:type="simple">http://zoobank.org/80141D9D-65DC-49D3-B30B-829557575B64</object-id>
                        </tp:taxon-name><tp:taxon-authority>Riedel</tp:taxon-authority><tp:taxon-status xmlns:xlink="http://www.w3.org/1999/xlink" xlink:type="simple">sp. n.</tp:taxon-status></tp:nomenclature><tp:treatment-sec sec-type="Diagnostic description"><title>Diagnostic description.</title><p>Holotype, male (Fig. <xref ref-type="fig" rid="F12">12a</xref>). Length 1.79 mm. Color of head and legs ferruginous, elytra near sutural margin deep ferruginous, remainder black. Body in dorsal aspect with marked constriction between pronotum and elytron; with distinct constriction in profile. Rostrum with median ridge and pair of submedian ridges, intervening furrows with sparse rows of setae; epistome with transverse, subangulate ridge. Pronotum with indistinct subapical constriction; disk coarsely punctate-rugose, sparsely setose; in basal half with pair of sublateral, kidney-shaped impressions; with median ridge. Elytra with striae deeply impressed, each with row of slender, suberect scales; intervals costate, subglabrous; apical margin subangulate. Femora each with small to minute tooth. Metafemur subapically with indistinct stridulatory patch. Abdominal ventrite 5 with pair of submedian ridges, punctate, sparsely setose. Penis (Fig. <xref ref-type="fig" rid="F12">12b</xref>) with sides of body subparallel; in apical quarter markedly converging to rounded apex, with minute median brush of setae; transfer apparatus flagelliform, 2.6 × longer than body; apodemes 2.0 × as long as body; ductus ejaculatorius without bulbus. <bold>Intraspecific variation.</bold> Length 1.46–1.90 mm. Color of elytra ferruginous to black. Female rostrum dorsally in apical half subglabrous, with sparse minute punctures; epistome simple. Pronotum in females and in small males relatively narrow, in large males wider. Elytra in females narrower, humeri evenly rounded; large males with humeri more distinctly, subangularly projecting laterad, in small males similar to females; intervals weakly costate, in larger specimens markedly costate or carinate.</p></tp:treatment-sec><tp:treatment-sec sec-type="Material examined"><title>Material examined.</title><p>Holotype (MZB): ARC0580 (EMBL # LM655516), Bali, Bedugul, Tamblingan, above the village along water pipe, sample 4, <named-content xmlns:xlink="http://www.w3.org/1999/xlink" content-type="dwc:verbatimCoordinates" xlink:type="simple">S08°15.854', E115°05.312'</named-content>, 1310 m, 06-XI-2007. Paratypes (ARC, MZB, SMNK, ZSM): Bali: 7 exx, ARC166, Bedugul, mountain NW of botanical garden, 1400 m, 04-XII-2004 (ARC); 1 ex, ARC0575 (EMBL # LM655511), Bedugul, Mt. Pohen, <named-content xmlns:xlink="http://www.w3.org/1999/xlink" content-type="dwc:verbatimCoordinates" xlink:type="simple">S08°16.526', E115°08.634'</named-content>, 1580 m, 01-XI-2007; 10 exx, ARC0576 (EMBL # LM655512), ARC0577 (EMBL # LM655513), ARC0578 (EMBL # LM655514), ARC0579 (EMBL # LM655515), Bedugul, Mt. Pohen, <named-content xmlns:xlink="http://www.w3.org/1999/xlink" content-type="dwc:verbatimCoordinates" xlink:type="simple">S08°16.643', E115°08.875'</named-content>, 1405 m, 01-XI-2007; 6 exx, Bedugul, Mt. Pohen, sample 6, <named-content xmlns:xlink="http://www.w3.org/1999/xlink" content-type="dwc:verbatimCoordinates" xlink:type="simple">S08°16.607', E115°08.773'</named-content>, 1460 m, 01-XI-07; 15 exx, ARC0581 (EMBL # LM655517), ARC0582 (EMBL # LM655518), ARC0583 (EMBL # LM655519), same data as holotype; 43 exx, Tamblingan, sample 5, <named-content xmlns:xlink="http://www.w3.org/1999/xlink" content-type="dwc:verbatimCoordinates" xlink:type="simple">S08°15.108', E115°05.573'</named-content>, 1350 m, 03-IV-2011; 2 exx, Tamblingan, sample 1, <named-content xmlns:xlink="http://www.w3.org/1999/xlink" content-type="dwc:verbatimCoordinates" xlink:type="simple">S08°16.029', E115°05.854'</named-content>, 1210 m, 06-XI-2007; 2 exx, Tamblingan, sample 2, <named-content xmlns:xlink="http://www.w3.org/1999/xlink" content-type="dwc:verbatimCoordinates" xlink:type="simple">S08°15.015', E115°06.202'</named-content>, 1255 m, 06-XI-2007; 13 exx, Lake Tamblingan, 1250 m, 18-19-XII-2008; 1 ex, ARC0588 (EMBL # LM655524), Bedugul, Mt. Catur, <named-content xmlns:xlink="http://www.w3.org/1999/xlink" content-type="dwc:verbatimCoordinates" xlink:type="simple">S08°15.626', E115°11.354'</named-content>, 1690 m, 07-XI-2007; 26 exx, ARC2307 (EMBL # LM655760), ARC2308 (EMBL # LM655761), ARC2309 (EMBL # LM655762), Mt. Batukaru, Wangayagede, sample 3, <named-content xmlns:xlink="http://www.w3.org/1999/xlink" content-type="dwc:verbatimCoordinates" xlink:type="simple">S08°21.431', E115°05.699'</named-content>, 1170 m, 31-III-2011; 49 exx, Mt. Batukaru, Wangayagede, sample 4, <named-content xmlns:xlink="http://www.w3.org/1999/xlink" content-type="dwc:verbatimCoordinates" xlink:type="simple">S08°21.373', E115°05.564'</named-content>, 1310 m, 31-III-2011; 53 exx, Mt. Batukaru, Wangayagede, sample 5, <!--PageBreak--><named-content xmlns:xlink="http://www.w3.org/1999/xlink" content-type="dwc:verbatimCoordinates" xlink:type="simple">S08°21.130', E115°05.321'</named-content>, 1520 m, 31-III-2011; 8 exx, Angseri, Mt. Adeng, sample 1, <named-content xmlns:xlink="http://www.w3.org/1999/xlink" content-type="dwc:verbatimCoordinates" xlink:type="simple">S08°19.824', E115°08.604'</named-content>, 1190 m, 05-IV-2011; 8 exx, Angseri, Mt. Adeng, sample 2, <named-content xmlns:xlink="http://www.w3.org/1999/xlink" content-type="dwc:verbatimCoordinates" xlink:type="simple">S08°19.726', E115°08.583'</named-content>, 1280 m, 06-IV-2011; 39 exx, ARC2319 (EMBL # LM655772), ARC2320 (EMBL # LM655773), Angseri, Mt. Adeng, sample 3, <named-content xmlns:xlink="http://www.w3.org/1999/xlink" content-type="dwc:verbatimCoordinates" xlink:type="simple">S08°19.626', E115°08.554'</named-content>, 1385 m, 06-IV-2011; 1 ex, Angseri, Mt. Adeng, sample 4, <named-content xmlns:xlink="http://www.w3.org/1999/xlink" content-type="dwc:verbatimCoordinates" xlink:type="simple">S08°19.463', E115°08.537'</named-content>, 1535 m, 06-IV-2011; 4 exx, ARC0730 (EMBL # LM655547), ARC0731 (PCR failed), Pangkung village, trail to Mesehe-waterfall, <named-content xmlns:xlink="http://www.w3.org/1999/xlink" content-type="dwc:verbatimCoordinates" xlink:type="simple">S08°18.30', E114°41.68'</named-content>, 350-600 m, 14 &amp;17-XII-2008; 3 exx, ARC2252 (EMBL # LM655707), ARC2253 (EMBL # LM655708), ARC2254 (PCR failed), Negara, Kampung Pasatan, Desa Pohsanten, Mt. Mesehe, sample 5, <named-content xmlns:xlink="http://www.w3.org/1999/xlink" content-type="dwc:verbatimCoordinates" xlink:type="simple">S08°16.589', E114°41.772'</named-content>, 745 m, 18-III-2011; 1 ex, Negara, Kampung Pasatan, Desa Pohsanten, Mt. Mesehe, sample 4, <named-content xmlns:xlink="http://www.w3.org/1999/xlink" content-type="dwc:verbatimCoordinates" xlink:type="simple">S08°17.466', E114°41.331'</named-content>, 490 m, 17-III-2011; 17 exx, Negara, Kampung Pasatan, Desa Pohsanten, Mt. Mesehe, sample 5, <named-content xmlns:xlink="http://www.w3.org/1999/xlink" content-type="dwc:verbatimCoordinates" xlink:type="simple">S08°16.589', E114°41.772'</named-content>, 745 m, 18-III-2011; 4 exx, Negara, Kampung Pasatan, Desa Pohsanten, Mt. Mesehe, sample 6, <named-content xmlns:xlink="http://www.w3.org/1999/xlink" content-type="dwc:verbatimCoordinates" xlink:type="simple">S08°16.234', E114°41.528'</named-content>, 935 m, 18-III-2011; 1 ex, Negara, Kampung Pasatan, Desa Pohsanten, Mt. Mesehe, sample 7, <named-content xmlns:xlink="http://www.w3.org/1999/xlink" content-type="dwc:verbatimCoordinates" xlink:type="simple">S08°16.314', E114°41.649'</named-content>, 890 m, 18-III-2011; 52 exx, ARC2959 (EMBL # LM656012), ARC2960 (EMBL # LM656013), ARC2961 (EMBL # LM656014), Negara, Kampung Pasatan, Desa Pohsanten, Mt. Mesehe, sample 8, <named-content xmlns:xlink="http://www.w3.org/1999/xlink" content-type="dwc:verbatimCoordinates" xlink:type="simple">S08°16.454', E114°41.725'</named-content>, 825 m, 18-III-2011.</p></tp:treatment-sec><tp:treatment-sec sec-type="Distribution"><title>Distribution.</title><p>Bali (Mt. Andeng, Mt. Batukaru, Bedugul, Mt. Mesehe). Elevation: 600–1690 m.</p></tp:treatment-sec><tp:treatment-sec sec-type="Etymology"><title>Etymology.</title><p>This epithet is based on the island of Bali.</p></tp:treatment-sec><tp:treatment-sec sec-type="Notes"><title>Notes.</title><p><italic><tp:taxon-name><tp:taxon-name-part taxon-name-part-type="genus">Trigonopterus</tp:taxon-name-part> <tp:taxon-name-part taxon-name-part-type="species">baliensis</tp:taxon-name-part></tp:taxon-name></italic> Riedel, sp. n. was coded as “<italic><tp:taxon-name><tp:taxon-name-part taxon-name-part-type="genus">Trigonopterus</tp:taxon-name-part></tp:taxon-name></italic> sp. 328” by <xref ref-type="bibr" rid="B16">Tänzler et al. (2014)</xref>.</p></tp:treatment-sec><tp:treatment-sec><!--Section generated to contain objects referenced in tp:taxon-treatment.--><fig id="F12" position="float" orientation="portrait"><label>Figure 12.</label><caption><p><italic><tp:taxon-name><tp:taxon-name-part taxon-name-part-type="genus">Trigonopterus</tp:taxon-name-part> <tp:taxon-name-part taxon-name-part-type="species">baliensis</tp:taxon-name-part></tp:taxon-name></italic> Riedel, sp. n., holotype; <bold>a</bold> Habitus <bold>b</bold> Penis.</p></caption><graphic xmlns:xlink="http://www.w3.org/1999/xlink" xlink:href="zookeys-467-001-g012.jpg" position="float" orientation="portrait" xlink:type="simple" id="oo_35687.jpg"/></fig></tp:treatment-sec><ref-list><ref id="B16"><mixed-citation xmlns:xlink="http://www.w3.org/1999/xlink" xlink:type="simple"><person-group><name name-style="western"><surname>Tänzler</surname><given-names>R</given-names></name><name name-style="western"><surname>Toussaint</surname><given-names>EFA</given-names></name><name name-style="western"><surname>Suhardjono</surname><given-names>YR</given-names></name><name name-style="western"><surname>Balke</surname><given-names>M</given-names></name><name name-style="western"><surname>Riedel</surname><given-names>A</given-names></name></person-group> (<year>2014</year>) <article-title>Multiple transgressions of Wallace’s Line explain diversity of flightless <italic><tp:taxon-name><tp:taxon-name-part taxon-name-part-type="genus">Trigonopterus</tp:taxon-name-part></tp:taxon-name></italic> weevils on Bali.</article-title><source>Proceedings of the Royal Society B: Biological Sciences</source><volume>281</volume>: <elocation-id>20132528</elocation-id>. doi: <ext-link ext-link-type="doi" xlink:href="10.1098/rspb.2013.2528" xlink:type="simple">10.1098/rspb.2013.2528</ext-link></mixed-citation></ref></ref-list></tp:taxon-treatment>
