# Supplementary material for: Ninety-eight new species of Trigonopterus weevils from Sundaland and the Lesser Sunda Islands
Source: Zookeys. 2014 Dec 22;(467):1–162. doi: 10.3897/zookeys.467.8206 (PMC4296478; doi:10.3897/zookeys.467.8206)
Supplement: XML Treatment for Trigonopterus bawangensis [file zookeys.467.8206-treatment15.xml]

<!DOCTYPE tp:taxon-treatment
  PUBLIC "-//TaxonX//DTD Taxonomic Treatment Publishing DTD v0 20100105//EN" "tax-treatment-NSO.dtd">
<tp:taxon-treatment xmlns:tp="http://www.plazi.org/taxpub"><tp:treatment-meta><kwd-group><label>Taxon classification</label><kwd><named-content content-type="kingdom">Animalia</named-content></kwd><kwd><named-content content-type="order">Coleoptera</named-content></kwd><kwd><named-content content-type="family">Curculionidae</named-content></kwd></kwd-group><mixed-citation publication-type="journal"><person-group><name><surname>Riedel</surname><given-names>Alexander</given-names></name><name><surname>Tänzler</surname><given-names>Rene</given-names></name><name><surname>Balke</surname><given-names>Michael</given-names></name><name><surname>Rahmadi</surname><given-names>Cahyo</given-names></name><name><surname>Suhardjono</surname><given-names>Yayuk R.</given-names></name></person-group><article-title>Ninety-eight new species of <italic><tp:taxon-name><tp:taxon-name-part taxon-name-part-type="genus">Trigonopterus</tp:taxon-name-part></tp:taxon-name></italic> weevils from Sundaland and the Lesser Sunda Islands</article-title><source>Zookeys</source><day>22</day><month>12</month><year>2014</year><volume>2014</volume><issue>467</issue><fpage>1</fpage><lpage>162</lpage><pub-id pub-id-type="doi">10.3897/zookeys.467.8206</pub-id></mixed-citation></tp:treatment-meta><tp:nomenclature><label>14.</label><tp:taxon-name>
                            <tp:taxon-name-part taxon-name-part-type="genus">Trigonopterus</tp:taxon-name-part>
                            <tp:taxon-name-part taxon-name-part-type="species">bawangensis</tp:taxon-name-part>
                            <object-id xmlns:xlink="http://www.w3.org/1999/xlink" content-type="zoobank" xlink:type="simple">http://zoobank.org/7BC78CF5-ABEE-43A8-B5A7-B8F8696E51DB</object-id>
                        </tp:taxon-name><tp:taxon-authority>Riedel</tp:taxon-authority><tp:taxon-status xmlns:xlink="http://www.w3.org/1999/xlink" xlink:type="simple">sp. n.</tp:taxon-status></tp:nomenclature><tp:treatment-sec sec-type="Diagnostic description"><title>Diagnostic description.</title><p>Holotype, male (Fig. <xref ref-type="fig" rid="F14">14a</xref>). Length 2.38 mm. Color ferruginous, pronotum dark ferruginous, almost black. Body in dorsal aspect subrhomboid, with weak constriction between pronotum and elytron; in profile dorsally convex. Rostrum with median and pair of indistinct submedian ridges; coarsely punctate-reticulate, with sparse rows of suberect scales; in front of forehead median ridge swollen, projecting subangularly from profile; epistome with subangulate ridge. Pronotum with disk densely punctate; interspaces subglabrous, weakly microreticulate; each puncture containing small recumbent seta. Elytra with striae distinct, marked by coarse punctures; intervals flat, microreticulate; sutural intervals with row of smaller punctures; each puncture containing recumbent seta; elytral apex subtruncate, in apical aspect ventral outline bisinuate. Anteroventral ridge of femora indistinct, terminating in apical third. Metafemur subapically with stridulatory patch. Dorsal edge of tibiae with subbasal angulation, dentate in pro- and mesotibia. Abdominal ventrites 1–2 subglabrous, with few long erect narrow scales, laterally with swollen rim; abdominal ventrite 2 in profile projecting dentiform; abdominal ventrite 5 flat, coarsely punctate, with sparse suberect scales. Penis (Fig. <xref ref-type="fig" rid="F14">14b</xref>) with sides of body subparallel, near middle with shallow constriction; apex subtruncate, without setae; transfer apparatus complex, wider than long; apodemes 1.5 × as long as body; ductus ejaculatorius without bulbus. <bold>Intraspecific variation.</bold> Length 1.90–2.48 mm. Color of elytra light or dark ferruginous. Female rostrum dorsally medially subglabrous, sublaterally punctate-rugose; epistome simple.</p></tp:treatment-sec><tp:treatment-sec sec-type="Material examined"><title>Material examined.</title><p>Holotype (MZB): ARC2535 (EMBL # LM655872), W-Kalimantan Prov., Bengkayan, Suka-Bangun, Mt. Bawang, sample 1, <named-content xmlns:xlink="http://www.w3.org/1999/xlink" content-type="dwc:verbatimCoordinates" xlink:type="simple">N00°53.429', <!--PageBreak-->E109°22.230'</named-content>, 246 m, 10-XII-2011. Paratypes (MZB, SMNK, ZSM): W-Kalimantan Prov., Bengkayan, Suka-Bangun, Mt. Bawang: 3 exx, ARC2536 (EMBL # LM655873), same data as holotype; 3 exx, ARC2534 (EMBL # LM655871), sample 2, <named-content xmlns:xlink="http://www.w3.org/1999/xlink" content-type="dwc:verbatimCoordinates" xlink:type="simple">N00°53.514', E109°22.301'</named-content>, 275 m, 10-XII-2011; 3 exx, ARC2537 (EMBL # LM655874), sample 3, <named-content xmlns:xlink="http://www.w3.org/1999/xlink" content-type="dwc:verbatimCoordinates" xlink:type="simple">N00°53.621', E109°22.475'</named-content>, 400 m, 10-XII-2011; 3 exx, sample 6, <named-content xmlns:xlink="http://www.w3.org/1999/xlink" content-type="dwc:verbatimCoordinates" xlink:type="simple">N00°53.992', E109°22.502'</named-content>, 556 m, 11-XII-2011; 1 ex, ARC2546 (EMBL # LM655883), sample 8, <named-content xmlns:xlink="http://www.w3.org/1999/xlink" content-type="dwc:verbatimCoordinates" xlink:type="simple">N00°53.736', E109°22.316'</named-content>, 411 m, 11-XII-2011.</p></tp:treatment-sec><tp:treatment-sec sec-type="Distribution"><title>Distribution.</title><p>W-Kalimantan Prov. (Mt. Bawang). Elevation: 246–556 m.</p></tp:treatment-sec><tp:treatment-sec sec-type="Etymology"><title>Etymology.</title><p>This epithet is based on the type locality.</p></tp:treatment-sec><tp:treatment-sec sec-type="Notes"><title>Notes.</title><p><italic><tp:taxon-name><tp:taxon-name-part taxon-name-part-type="genus">Trigonopterus</tp:taxon-name-part> <tp:taxon-name-part taxon-name-part-type="species">bawangensis</tp:taxon-name-part></tp:taxon-name></italic> Riedel, sp. n. was coded as “<italic><tp:taxon-name><tp:taxon-name-part taxon-name-part-type="genus">Trigonopterus</tp:taxon-name-part></tp:taxon-name></italic> sp. 364”.</p></tp:treatment-sec><tp:treatment-sec><!--Section generated to contain objects referenced in tp:taxon-treatment.--><fig id="F14" position="float" orientation="portrait"><label>Figure 14.</label><caption><p><italic><tp:taxon-name><tp:taxon-name-part taxon-name-part-type="genus">Trigonopterus</tp:taxon-name-part> <tp:taxon-name-part taxon-name-part-type="species">bawangensis</tp:taxon-name-part></tp:taxon-name></italic> Riedel, sp. n., holotype; <bold>a</bold> Habitus <bold>b</bold> Penis.</p></caption><graphic xmlns:xlink="http://www.w3.org/1999/xlink" xlink:href="zookeys-467-001-g014.jpg" position="float" orientation="portrait" xlink:type="simple" id="oo_35689.jpg"/></fig></tp:treatment-sec></tp:taxon-treatment>
