# Supplementary material for: Ninety-eight new species of Trigonopterus weevils from Sundaland and the Lesser Sunda Islands
Source: Zookeys. 2014 Dec 22;(467):1–162. doi: 10.3897/zookeys.467.8206 (PMC4296478; doi:10.3897/zookeys.467.8206)
Supplement: XML Treatment for Trigonopterus binodulus [file zookeys.467.8206-treatment16.xml]

<!DOCTYPE tp:taxon-treatment
  PUBLIC "-//TaxonX//DTD Taxonomic Treatment Publishing DTD v0 20100105//EN" "tax-treatment-NSO.dtd">
<tp:taxon-treatment xmlns:tp="http://www.plazi.org/taxpub"><tp:treatment-meta><kwd-group><label>Taxon classification</label><kwd><named-content content-type="kingdom">Animalia</named-content></kwd><kwd><named-content content-type="order">Coleoptera</named-content></kwd><kwd><named-content content-type="family">Curculionidae</named-content></kwd></kwd-group><mixed-citation publication-type="journal"><person-group><name><surname>Riedel</surname><given-names>Alexander</given-names></name><name><surname>Tänzler</surname><given-names>Rene</given-names></name><name><surname>Balke</surname><given-names>Michael</given-names></name><name><surname>Rahmadi</surname><given-names>Cahyo</given-names></name><name><surname>Suhardjono</surname><given-names>Yayuk R.</given-names></name></person-group><article-title>Ninety-eight new species of <italic><tp:taxon-name><tp:taxon-name-part taxon-name-part-type="genus">Trigonopterus</tp:taxon-name-part></tp:taxon-name></italic> weevils from Sundaland and the Lesser Sunda Islands</article-title><source>Zookeys</source><day>22</day><month>12</month><year>2014</year><volume>2014</volume><issue>467</issue><fpage>1</fpage><lpage>162</lpage><pub-id pub-id-type="doi">10.3897/zookeys.467.8206</pub-id></mixed-citation></tp:treatment-meta><tp:nomenclature><label>15.</label><tp:taxon-name>
                            <tp:taxon-name-part taxon-name-part-type="genus">Trigonopterus</tp:taxon-name-part>
                            <tp:taxon-name-part taxon-name-part-type="species">binodulus</tp:taxon-name-part>
                            <object-id xmlns:xlink="http://www.w3.org/1999/xlink" content-type="zoobank" xlink:type="simple">http://zoobank.org/0199A885-5EB4-417E-AFFA-2366842AB040</object-id>
                        </tp:taxon-name><tp:taxon-authority>Riedel</tp:taxon-authority><tp:taxon-status xmlns:xlink="http://www.w3.org/1999/xlink" xlink:type="simple">sp. n.</tp:taxon-status></tp:nomenclature><tp:treatment-sec sec-type="Diagnostic description"><title>Diagnostic description.</title><p>Holotype, male (Fig. <xref ref-type="fig" rid="F15">15a</xref>). Length 3.38 mm. Color of tarsi and antennae ferruginous, remainder black. Body elongate; in dorsal aspect with marked constriction between pronotum and elytron; in profile dorsally evenly convex. Rostrum with median carina terminating on forehead and pair of submedian ridges; intervening furrows each with row of erect piliform scales; epistome with transverse, angulate ridge forming median denticle. Pronotum anterolaterally subangularly projecting; with subapical constriction; disk coarsely punctate, interspaces dull, microreticulate; each puncture containing small seta; disk with pair of submedian, shallow impressions. Elytra with striae indistinct; intervals flat; punctation confused; each puncture containing small recumbent seta; interspaces dull, coriaceous, microreticulate; interval 7 swollen subapically, weakly projecting laterally; sutural interval at apex markedly swollen, forming pair of rounded apical protrusions. Anteroventral ridge of femora forming blunt tooth. Metafemur subapically with stridulatory patch and transverse row of denticles. Abdominal ventrite 5 with broad impression, sparsely setose with long erect setae. Penis (Fig. <xref ref-type="fig" rid="F15">15b</xref>) with sides of body subparallel; apex broadly rounded; transfer apparatus small, spiniform; apodemes 1.5 × as long as body; ductus ejaculatorius without bulbus. <bold>Intraspecific variation.</bold> Length 2.78–4.20 mm. Integument of males dull, coriaceous-microreticulate; females with interspaces between punctures polished. Female rostrum dorsally with glabrous median costa bordered by rows of punctures and sublateral pair of furrows; epistome simple. Female elytra with lateral contour in basal half evenly convex; intervals 2–3 subapically costate. Male elytra with lateral contour in basal half sinuate, concave at level of hind legs; intervals 2–3 subapically with indistinct ridge.</p></tp:treatment-sec><tp:treatment-sec sec-type="Material examined"><title>Material examined.</title><p>Holotype (MZB): ARC0202 (EMBL # LM655424), West Java Prov., Ciamis, Mt. Sawal, Batu Cakra, sample 1, <named-content xmlns:xlink="http://www.w3.org/1999/xlink" content-type="dwc:verbatimCoordinates" xlink:type="simple">S07°14.920', E108°15.762'</named-content>, 990 m, 01-X-2005 (MZB). Paratypes (MZB, SMNK, ZSM): W-Java Prov., Ciamis: 13 exx, ARC0160, ARC0171, ARC0201 (EMBL # LM655423), ARC0203 (EMBL # LM655425), ARC0218 (EMBL # LM655440), same data as holotype; 2 exx, <!--PageBreak-->ARC2688 (EMBL # LM655946), ARC2689 (EMBL # LM655947), Pangandaran, sample 3, <named-content xmlns:xlink="http://www.w3.org/1999/xlink" content-type="dwc:verbatimCoordinates" xlink:type="simple">S07°43.070', E108°39.634'</named-content>, 156 m, 22-IV-2012.</p></tp:treatment-sec><tp:treatment-sec sec-type="Distribution"><title>Distribution.</title><p>W-Java Prov. (Pangandaran, Mt. Sawal). Elevation: 156–990 m.</p></tp:treatment-sec><tp:treatment-sec sec-type="Etymology"><title>Etymology.</title><p>This epithet is a combination of the Latin prefix <italic>bi</italic>- (two) and the noun <italic>nodulus</italic> (small swelling) and refers to the structure of the elytral apex.</p></tp:treatment-sec><tp:treatment-sec sec-type="Notes"><title>Notes.</title><p><italic><tp:taxon-name><tp:taxon-name-part taxon-name-part-type="genus">Trigonopterus</tp:taxon-name-part> <tp:taxon-name-part taxon-name-part-type="species">binodulus</tp:taxon-name-part></tp:taxon-name></italic> Riedel, sp. n. was coded as “<italic><tp:taxon-name><tp:taxon-name-part taxon-name-part-type="genus">Trigonopterus</tp:taxon-name-part></tp:taxon-name></italic> sp. 315”.</p></tp:treatment-sec><tp:treatment-sec><!--Section generated to contain objects referenced in tp:taxon-treatment.--><fig id="F15" position="float" orientation="portrait"><label>Figure 15.</label><caption><p><italic><tp:taxon-name><tp:taxon-name-part taxon-name-part-type="genus">Trigonopterus</tp:taxon-name-part> <tp:taxon-name-part taxon-name-part-type="species">binodulus</tp:taxon-name-part></tp:taxon-name></italic> Riedel, sp. n., holotype; <bold>a</bold> Habitus <bold>b</bold> Penis.</p></caption><graphic xmlns:xlink="http://www.w3.org/1999/xlink" xlink:href="zookeys-467-001-g015.jpg" position="float" orientation="portrait" xlink:type="simple" id="oo_35690.jpg"/></fig></tp:treatment-sec></tp:taxon-treatment>
