# Supplementary material for: Ninety-eight new species of Trigonopterus weevils from Sundaland and the Lesser Sunda Islands
Source: Zookeys. 2014 Dec 22;(467):1–162. doi: 10.3897/zookeys.467.8206 (PMC4296478; doi:10.3897/zookeys.467.8206)
Supplement: XML Treatment for Trigonopterus bornensis [file zookeys.467.8206-treatment17.xml]

<!DOCTYPE tp:taxon-treatment
  PUBLIC "-//TaxonX//DTD Taxonomic Treatment Publishing DTD v0 20100105//EN" "tax-treatment-NSO.dtd">
<tp:taxon-treatment xmlns:tp="http://www.plazi.org/taxpub"><tp:treatment-meta><kwd-group><label>Taxon classification</label><kwd><named-content content-type="kingdom">Animalia</named-content></kwd><kwd><named-content content-type="order">Coleoptera</named-content></kwd><kwd><named-content content-type="family">Curculionidae</named-content></kwd></kwd-group><mixed-citation publication-type="journal"><person-group><name><surname>Riedel</surname><given-names>Alexander</given-names></name><name><surname>Tänzler</surname><given-names>Rene</given-names></name><name><surname>Balke</surname><given-names>Michael</given-names></name><name><surname>Rahmadi</surname><given-names>Cahyo</given-names></name><name><surname>Suhardjono</surname><given-names>Yayuk R.</given-names></name></person-group><article-title>Ninety-eight new species of <italic><tp:taxon-name><tp:taxon-name-part taxon-name-part-type="genus">Trigonopterus</tp:taxon-name-part></tp:taxon-name></italic> weevils from Sundaland and the Lesser Sunda Islands</article-title><source>Zookeys</source><day>22</day><month>12</month><year>2014</year><volume>2014</volume><issue>467</issue><fpage>1</fpage><lpage>162</lpage><pub-id pub-id-type="doi">10.3897/zookeys.467.8206</pub-id></mixed-citation></tp:treatment-meta><tp:nomenclature><label>16.</label><tp:taxon-name>
                            <tp:taxon-name-part taxon-name-part-type="genus">Trigonopterus</tp:taxon-name-part>
                            <tp:taxon-name-part taxon-name-part-type="species">bornensis</tp:taxon-name-part>
                            <object-id xmlns:xlink="http://www.w3.org/1999/xlink" content-type="zoobank" xlink:type="simple">http://zoobank.org/6781C63F-24E6-4189-BFCD-9D81C1D3B69D</object-id>
                        </tp:taxon-name><tp:taxon-authority>Riedel</tp:taxon-authority><tp:taxon-status xmlns:xlink="http://www.w3.org/1999/xlink" xlink:type="simple">sp. n.</tp:taxon-status></tp:nomenclature><tp:treatment-sec sec-type="Diagnostic description"><title>Diagnostic description.</title><p>Holotype, male (Fig. <xref ref-type="fig" rid="F16">16a</xref>). Length 2.81 mm. Color of antennae light ferruginous, pronotum black, remainder dark ferruginous. Body in dorsal aspect with marked constriction between pronotum and elytron; in profile dorsally convex. Rostrum with median and pair of indistinct submedian ridges; intervening furrows containing row of coarse punctures, with rows of erect scales; epistome with transverse, irregular ridge. Pronotum with sides subparallel in basal half, anteriorly rounded to indistinct subapical constriction; disk densely punctate; interspaces subglabrous; each puncture containing small recumbent seta. Elytra with striae marked by small punctures, each containing minute seta; intervals flat, subglabrous, with few interspersed punctures; sutural intervals with additional row of punctures; elytral apex pointed, densely coarsely punctate, suture incised. Femora with crenate anteroventral ridge. Metafemur subapically with stridulatory patch. Dorsal edge of tibiae with subbasal angulation, dentate in pro- and mesotibia. Abdominal ventrites 1–2 weakly concave to flat, subglabrous, with sparse erect scales; abdominal ventrite 5 flat, basally subglabrous, apically sparsely punctate, microreticulate, with sparse erect scales. Penis (Fig. <xref ref-type="fig" rid="F16">16b</xref>) with sides of body subparallel, slightly diverging; apex subtruncate, with median, triangular extension; endophallus containing numerous coarse denticles, apically with pair of sclerites; transfer apparatus digiform, slightly curved; apodemes 2.5 × as long as body; ductus ejaculatorius without distinct bulbus. <bold>Intraspecific variation.</bold> Length 2.35–2.81 mm. Female rostrum dorsally subglabrous, with submedian row of coarse punctures, subapically punctate, sublaterally with sparse rows of subrecumbent scales; epistome simple. Female elytral apex simple.</p></tp:treatment-sec><tp:treatment-sec sec-type="Material examined"><title>Material examined.</title><p>Holotype (MZB): ARC0710 (EMBL # LM655535), E-Kalimantan Prov., Berau Dist., Hutan Wisata Sei Tangap, ca. 8 km W of Tanjungredeb, <named-content xmlns:xlink="http://www.w3.org/1999/xlink" content-type="dwc:verbatimCoordinates" xlink:type="simple">N02°08.07', E117°24.65'</named-content>, 30 m, 02-X-2008. Paratypes (MZB, SMNK): E-Kalimantan Prov., Berau Dist.: 9 exx, ARC0711 (EMBL # LM655536), ARC0712 (EMBL # LM655537), ARC0713 (EMBL # LM655538), same data as holotype; 1 ex, Hutan Mayang Mangurai, ca. 15 km SW of Tanjungredeb, <named-content xmlns:xlink="http://www.w3.org/1999/xlink" content-type="dwc:verbatimCoordinates" xlink:type="simple">N02°06.217', E117°24.003‘</named-content>, 20m, 30-XI-2008.</p></tp:treatment-sec><tp:treatment-sec sec-type="Distribution"><title>Distribution.</title><p>E-Kalimantan Prov. (Tanjungredeb). Elevation: 20–30 m.</p></tp:treatment-sec><tp:treatment-sec sec-type="Etymology"><title>Etymology.</title><p>This epithet is based on the island of Borneo.</p></tp:treatment-sec><tp:treatment-sec sec-type="Notes"><title>Notes.</title><p><italic><tp:taxon-name><tp:taxon-name-part taxon-name-part-type="genus">Trigonopterus</tp:taxon-name-part> <tp:taxon-name-part taxon-name-part-type="species">bornensis</tp:taxon-name-part></tp:taxon-name></italic> Riedel, sp. n. was coded as “<italic><tp:taxon-name><tp:taxon-name-part taxon-name-part-type="genus">Trigonopterus</tp:taxon-name-part></tp:taxon-name></italic> sp. 311”.</p><!--PageBreak--></tp:treatment-sec><tp:treatment-sec><!--Section generated to contain objects referenced in tp:taxon-treatment.--><fig id="F16" position="float" orientation="portrait"><label>Figure 16.</label><caption><p><italic><tp:taxon-name><tp:taxon-name-part taxon-name-part-type="genus">Trigonopterus</tp:taxon-name-part> <tp:taxon-name-part taxon-name-part-type="species">bornensis</tp:taxon-name-part></tp:taxon-name></italic> Riedel, sp. n., holotype; <bold>a</bold> Habitus <bold>b</bold> Penis.</p></caption><graphic xmlns:xlink="http://www.w3.org/1999/xlink" xlink:href="zookeys-467-001-g016.jpg" position="float" orientation="portrait" xlink:type="simple" id="oo_35691.jpg"/></fig></tp:treatment-sec></tp:taxon-treatment>
