# Supplementary material for: Ninety-eight new species of Trigonopterus weevils from Sundaland and the Lesser Sunda Islands
Source: Zookeys. 2014 Dec 22;(467):1–162. doi: 10.3897/zookeys.467.8206 (PMC4296478; doi:10.3897/zookeys.467.8206)
Supplement: XML Treatment for Trigonopterus cahyoi [file zookeys.467.8206-treatment18.xml]

<!DOCTYPE tp:taxon-treatment
  PUBLIC "-//TaxonX//DTD Taxonomic Treatment Publishing DTD v0 20100105//EN" "tax-treatment-NSO.dtd">
<tp:taxon-treatment xmlns:tp="http://www.plazi.org/taxpub"><tp:treatment-meta><kwd-group><label>Taxon classification</label><kwd><named-content content-type="kingdom">Animalia</named-content></kwd><kwd><named-content content-type="order">Coleoptera</named-content></kwd><kwd><named-content content-type="family">Curculionidae</named-content></kwd></kwd-group><mixed-citation publication-type="journal"><person-group><name><surname>Riedel</surname><given-names>Alexander</given-names></name><name><surname>Tänzler</surname><given-names>Rene</given-names></name><name><surname>Balke</surname><given-names>Michael</given-names></name><name><surname>Rahmadi</surname><given-names>Cahyo</given-names></name><name><surname>Suhardjono</surname><given-names>Yayuk R.</given-names></name></person-group><article-title>Ninety-eight new species of <italic><tp:taxon-name><tp:taxon-name-part taxon-name-part-type="genus">Trigonopterus</tp:taxon-name-part></tp:taxon-name></italic> weevils from Sundaland and the Lesser Sunda Islands</article-title><source>Zookeys</source><day>22</day><month>12</month><year>2014</year><volume>2014</volume><issue>467</issue><fpage>1</fpage><lpage>162</lpage><pub-id pub-id-type="doi">10.3897/zookeys.467.8206</pub-id></mixed-citation></tp:treatment-meta><tp:nomenclature><label>17.</label><tp:taxon-name>
                            <tp:taxon-name-part taxon-name-part-type="genus">Trigonopterus</tp:taxon-name-part>
                            <tp:taxon-name-part taxon-name-part-type="species">cahyoi</tp:taxon-name-part>
                            <object-id xmlns:xlink="http://www.w3.org/1999/xlink" content-type="zoobank" xlink:type="simple">http://zoobank.org/94508408-EEF0-4480-931B-6FF5D218FB29</object-id>
                        </tp:taxon-name><tp:taxon-authority>Riedel</tp:taxon-authority><tp:taxon-status xmlns:xlink="http://www.w3.org/1999/xlink" xlink:type="simple">sp. n.</tp:taxon-status></tp:nomenclature><tp:treatment-sec sec-type="Diagnostic description"><title>Diagnostic description.</title><p>Holotype, male (Fig. <xref ref-type="fig" rid="F17">17a</xref>). Length 3.03 mm. Color of legs and head ferruginous, remainder black. Body elongate; in dorsal aspect with marked constriction between pronotum and elytron; in profile dorsally with indistinct constriction. Rostrum with median carina terminating on forehead; with pair of submedian ridges; intervening furrows each with row of erect, piliform scales; anteriorly behind epistome ridges shortened; epistome with transverse, angulate ridge forming distinct median denticle. Pronotum anterolaterally subangularly projecting; with indistinct subapical constriction; disk coarsely rugose-punctate; each puncture containing suberect piliform scale; with median ridge. Elytra with striae deeply impressed; each with row of suberect piliform scales; intervals costate, ridges transversely rugose; costa of interval 2 shortened at base; interval 7 swollen subapically, laterally weakly projecting; apex extended ventrad, beak-shaped. Meso- and metafemur with anteroventral ridge forming indistinct blunt tooth. Metafemur subapically with stridulatory patch and transverse row of denticles. Abdominal ventrite 5 subapically with shallow pit. Penis (Fig. <xref ref-type="fig" rid="F17">17b</xref>) with body in profile moderately curved ventrad; in dorsal aspect sides subparallel in basal half, anteriorly gently diverging; apex medially with small rounded extension; apodemes 2.0 × as long as body; ductus ejaculatorius without bulbus. <bold>Intraspecific variation.</bold> Length 2.05–3.19 mm. Color of elytra completely black or base and sutural interval ferruginous. Body of females slender; males slightly wider, especially between humeri. Female rostrum dorsally with pair of lateral furrows, pair of submedian furrows continued apicad by coarse punctures; epistome simple. Female abdominal ventrite 5 flat.</p></tp:treatment-sec><tp:treatment-sec sec-type="Material examined"><title>Material examined.</title><p>Holotype (MZB): ARC2678 (EMBL # LM655936), West Java, Prov., Sumedang, Sukajadi, Mt. Cakrabuana, sample 6, <named-content xmlns:xlink="http://www.w3.org/1999/xlink" content-type="dwc:verbatimCoordinates" xlink:type="simple">S07°01.943', E108°08.029'</named-content>, 1593 m, 20-IV-2012. Paratypes (MZB, SMNK, ZSM): W-Java Prov.: 9 exx, Sumedang, Sukajadi, Mt. Cakrabuana, sample 4, <named-content xmlns:xlink="http://www.w3.org/1999/xlink" content-type="dwc:verbatimCoordinates" xlink:type="simple">S07°01.734', E108°08.059'</named-content>, 1530 m, 19-IV-2012; 8 exx, same data as holotype; 59 exx, ARC0155, ARC0172, ARC0193 (EMBL # LM655417), ARC0194 (EMBL # LM655418), ARC0195 (EMBL # LM655419), Ciamis, Mt. Sawal, Batu Cakra, sample 1, <named-content xmlns:xlink="http://www.w3.org/1999/xlink" content-type="dwc:verbatimCoordinates" xlink:type="simple">S07°14.920', E108°15.762'</named-content>, 990 m, 01-X-2005 (MZB); 13 exx, sample 3, <named-content xmlns:xlink="http://www.w3.org/1999/xlink" content-type="dwc:verbatimCoordinates" xlink:type="simple">S07°14.900', E108°15.893'</named-content>, 940 m, 01-X-2005; 11 exx, Ciamis, Mt. Sawal, Blok Cireong, sample 2, <named-content xmlns:xlink="http://www.w3.org/1999/xlink" content-type="dwc:verbatimCoordinates" xlink:type="simple">S07°14.127', E108°15.568'</named-content>, 1120 m, 01-X-2005; 3 exx, ARC2504 (EMBL # LM655841), Ciamis, Mt. Sawal, Panjalu, Tembong, sample 1, <named-content xmlns:xlink="http://www.w3.org/1999/xlink" content-type="dwc:verbatimCoordinates" xlink:type="simple">S07°10.528', E108°16.423'</named-content>, 1314 m, 29-XI-2011; 8 exx, ARC2508 (EMBL # LM655845), Ciamis, Mt. Sawal, Panjalu, Tembong, sample 3, <named-content xmlns:xlink="http://www.w3.org/1999/xlink" content-type="dwc:verbatimCoordinates" xlink:type="simple">S07°11.102', E108°16.310'</named-content>, 1569 m, 29-XI-2011.</p></tp:treatment-sec><tp:treatment-sec sec-type="Distribution"><title>Distribution.</title><p>W-Java Prov. (Mt. Cakrabuana, Mt. Sawal). Elevation: 990–1593 m.</p></tp:treatment-sec><tp:treatment-sec sec-type="Etymology"><title>Etymology.</title><p>The species is named for arachnologist Cahyo Rahmadi, who collected the first specimens of this species. The epithet is a noun in the genitive case.</p><!--PageBreak--></tp:treatment-sec><tp:treatment-sec sec-type="Notes"><title>Notes.</title><p><italic><tp:taxon-name><tp:taxon-name-part taxon-name-part-type="genus">Trigonopterus</tp:taxon-name-part> <tp:taxon-name-part taxon-name-part-type="species">cahyoi</tp:taxon-name-part></tp:taxon-name></italic> Riedel, sp. n. was coded as “<italic><tp:taxon-name><tp:taxon-name-part taxon-name-part-type="genus">Trigonopterus</tp:taxon-name-part></tp:taxon-name></italic> sp. 320” by <xref ref-type="bibr" rid="B16">Tänzler et al. (2014)</xref>.</p></tp:treatment-sec><tp:treatment-sec><!--Section generated to contain objects referenced in tp:taxon-treatment.--><fig id="F17" position="float" orientation="portrait"><label>Figure 17.</label><caption><p><italic><tp:taxon-name><tp:taxon-name-part taxon-name-part-type="genus">Trigonopterus</tp:taxon-name-part> <tp:taxon-name-part taxon-name-part-type="species">cahyoi</tp:taxon-name-part></tp:taxon-name></italic> Riedel, sp. n., holotype; <bold>a</bold> Habitus <bold>b</bold> Penis.</p></caption><graphic xmlns:xlink="http://www.w3.org/1999/xlink" xlink:href="zookeys-467-001-g017.jpg" position="float" orientation="portrait" xlink:type="simple" id="oo_35692.jpg"/></fig></tp:treatment-sec><ref-list><ref id="B16"><mixed-citation xmlns:xlink="http://www.w3.org/1999/xlink" xlink:type="simple"><person-group><name name-style="western"><surname>Tänzler</surname><given-names>R</given-names></name><name name-style="western"><surname>Toussaint</surname><given-names>EFA</given-names></name><name name-style="western"><surname>Suhardjono</surname><given-names>YR</given-names></name><name name-style="western"><surname>Balke</surname><given-names>M</given-names></name><name name-style="western"><surname>Riedel</surname><given-names>A</given-names></name></person-group> (<year>2014</year>) <article-title>Multiple transgressions of Wallace’s Line explain diversity of flightless <italic><tp:taxon-name><tp:taxon-name-part taxon-name-part-type="genus">Trigonopterus</tp:taxon-name-part></tp:taxon-name></italic> weevils on Bali.</article-title><source>Proceedings of the Royal Society B: Biological Sciences</source><volume>281</volume>: <elocation-id>20132528</elocation-id>. doi: <ext-link ext-link-type="doi" xlink:href="10.1098/rspb.2013.2528" xlink:type="simple">10.1098/rspb.2013.2528</ext-link></mixed-citation></ref></ref-list></tp:taxon-treatment>
