# Supplementary material for: Ninety-eight new species of Trigonopterus weevils from Sundaland and the Lesser Sunda Islands
Source: Zookeys. 2014 Dec 22;(467):1–162. doi: 10.3897/zookeys.467.8206 (PMC4296478; doi:10.3897/zookeys.467.8206)
Supplement: XML Treatment for Trigonopterus costipennis [file zookeys.467.8206-treatment19.xml]

<!DOCTYPE tp:taxon-treatment
  PUBLIC "-//TaxonX//DTD Taxonomic Treatment Publishing DTD v0 20100105//EN" "tax-treatment-NSO.dtd">
<tp:taxon-treatment xmlns:tp="http://www.plazi.org/taxpub"><tp:treatment-meta><kwd-group><label>Taxon classification</label><kwd><named-content content-type="kingdom">Animalia</named-content></kwd><kwd><named-content content-type="order">Coleoptera</named-content></kwd><kwd><named-content content-type="family">Curculionidae</named-content></kwd></kwd-group><mixed-citation publication-type="journal"><person-group><name><surname>Riedel</surname><given-names>Alexander</given-names></name><name><surname>Tänzler</surname><given-names>Rene</given-names></name><name><surname>Balke</surname><given-names>Michael</given-names></name><name><surname>Rahmadi</surname><given-names>Cahyo</given-names></name><name><surname>Suhardjono</surname><given-names>Yayuk R.</given-names></name></person-group><article-title>Ninety-eight new species of <italic><tp:taxon-name><tp:taxon-name-part taxon-name-part-type="genus">Trigonopterus</tp:taxon-name-part></tp:taxon-name></italic> weevils from Sundaland and the Lesser Sunda Islands</article-title><source>Zookeys</source><day>22</day><month>12</month><year>2014</year><volume>2014</volume><issue>467</issue><fpage>1</fpage><lpage>162</lpage><pub-id pub-id-type="doi">10.3897/zookeys.467.8206</pub-id></mixed-citation></tp:treatment-meta><tp:nomenclature><label>18.</label><tp:taxon-name>
                            <tp:taxon-name-part taxon-name-part-type="genus">Trigonopterus</tp:taxon-name-part>
                            <tp:taxon-name-part taxon-name-part-type="species">costipennis</tp:taxon-name-part>
                            <object-id xmlns:xlink="http://www.w3.org/1999/xlink" content-type="zoobank" xlink:type="simple">http://zoobank.org/22BB17BD-B217-49A3-8F13-DF9977A37AFD</object-id>
                        </tp:taxon-name><tp:taxon-authority>Riedel</tp:taxon-authority><tp:taxon-status xmlns:xlink="http://www.w3.org/1999/xlink" xlink:type="simple">sp. n.</tp:taxon-status></tp:nomenclature><tp:treatment-sec sec-type="Diagnostic description"><title>Diagnostic description.</title><p>Holotype, male (Fig. <xref ref-type="fig" rid="F18">18a</xref>). Length 2.32 mm. Color of tarsi and antennae ferruginous; remainder black. Body elongate subovate; in dorsal aspect and in profile with distinct constriction between pronotum and elytron. Rostrum with median ridge and pair of submedian ridges, anteriorly behind epistome scabrous; with sparse rows of suberect setae; epistome with transverse, angulate ridge. Pronotum with subapical constriction; disk coarsely punctate, scabrous; each puncture containing suberect, weakly clavate scale inserting at posterior rim. Elytra with striae marked by deep punctures; in front of each puncture with piliform, erect scale; intervals costate, subglabrous, weakly microreticulate; sutural interval and interval 7 swollen subapically, projecting from outline. Femora edentate. Metafemur subapically without stridulatory patch. Dorsal edge of meso- and metatibia denticulate. Abdominal ventrite 5 flat, microreticulate, almost nude, with few short setae. Penis (Fig. <xref ref-type="fig" rid="F18">18b</xref>) with apex asymmetrical, tip slightly upcurved and extended to the left; apical extension long; basal orifice ventrally simple; apodemes short, 0.5 × as long as body; ductus ejaculatorius with bulbus. <bold>Intraspecific variation.</bold> Length 2.04–2.51 mm. Female rostrum dorsally in apical half subglabrous, densely punctate; epistome simple.</p></tp:treatment-sec><tp:treatment-sec sec-type="Material examined"><title>Material examined.</title><p>Holotype (MZB): ARC2470 (EMBL # LM655807), E-Java, Mt. Semeru, road Senduro - Ranupani, sample 4, <named-content xmlns:xlink="http://www.w3.org/1999/xlink" content-type="dwc:verbatimCoordinates" xlink:type="simple">S08°01.801', E112°59.931'</named-content>, 1430 m, 13-XI-2011. Paratypes (MZB, SMNK, ZSM): E-Java Prov.: 2 exx, ARC2469 (EMBL # LM655806), ARC2472 (EMBL # LM655809), same data as holotype; 2 exx, ARC2471 (EMBL # LM655808), Mt. Semeru, road Senduro - Ranupani, sample 3, <named-content xmlns:xlink="http://www.w3.org/1999/xlink" content-type="dwc:verbatimCoordinates" xlink:type="simple">S08°02.052', E112°59.356'</named-content>, 1572 m, 13-XI-2011; 6 exx, Mt. Semeru, road Senduro - Ranupani, sample 4, <named-content xmlns:xlink="http://www.w3.org/1999/xlink" content-type="dwc:verbatimCoordinates" xlink:type="simple">S08°01.801', E112°59.931'</named-content>, 1430 m, 13-XI-2011; 1 ex, Mt. Semeru, road Senduro - Ranupani, sample 5, <named-content xmlns:xlink="http://www.w3.org/1999/xlink" content-type="dwc:verbatimCoordinates" xlink:type="simple">S08°01.952', E113°00.379'</named-content>, 1345 m, 13-XI-2011; 18 exx, ARC2480 (EMBL # LM655817), ARC2481 (EMBL # LM655818), Kediri, Besuki, Mt. Wilis, sample 1, <named-content xmlns:xlink="http://www.w3.org/1999/xlink" content-type="dwc:verbatimCoordinates" xlink:type="simple">S07°51.785', E111°50.188'</named-content>, 1379 m, 21-XI-2011; 12 exx, Kediri, Besuki, Mt. Wilis, sample 4, <named-content xmlns:xlink="http://www.w3.org/1999/xlink" content-type="dwc:verbatimCoordinates" xlink:type="simple">S07°51.852', E111°50.185'</named-content>, 1388 m, 22-XI-2011; 4 exx, ARC2489 (EMBL # LM655826), ARC2490 (EMBL # LM655827), Kediri, Besuki, Mt. Wilis, sample 5, <named-content xmlns:xlink="http://www.w3.org/1999/xlink" content-type="dwc:verbatimCoordinates" xlink:type="simple">S07°51.650', E111°50.174'</named-content>, 1485 m, 22-XI-2011; 10 exx, Kediri, Besuki, Mt. Wilis, sample 6, <named-content xmlns:xlink="http://www.w3.org/1999/xlink" content-type="dwc:verbatimCoordinates" xlink:type="simple">S07°51.709', E111°50.100'</named-content>, 1409 m, 22-XI-2011; 15 exx, Kediri, Besuki, Mt. Wilis, sample 7, <named-content xmlns:xlink="http://www.w3.org/1999/xlink" content-type="dwc:verbatimCoordinates" xlink:type="simple">S07°51.638', E111°50.010'</named-content>, 1432 m, 22-XI-2011.</p></tp:treatment-sec><tp:treatment-sec sec-type="Distribution"><title>Distribution.</title><p>E-Java Prov. (Mt. Semeru, Mt. Wilis). Elevation: 1345–1572 m.</p></tp:treatment-sec><tp:treatment-sec sec-type="Etymology"><title>Etymology.</title><p>This epithet is a combination of the Latin nouns <italic>costa</italic> (rib, ridge) and <italic>penna</italic> (elytron) refers to its elytral sculpture.</p></tp:treatment-sec><tp:treatment-sec sec-type="Notes"><title>Notes.</title><p><italic><tp:taxon-name><tp:taxon-name-part taxon-name-part-type="genus">Trigonopterus</tp:taxon-name-part> <tp:taxon-name-part taxon-name-part-type="species">costipennis</tp:taxon-name-part></tp:taxon-name></italic> Riedel, sp. n. was coded as “<italic><tp:taxon-name><tp:taxon-name-part taxon-name-part-type="genus">Trigonopterus</tp:taxon-name-part></tp:taxon-name></italic> sp. 358”.</p><!--PageBreak--></tp:treatment-sec><tp:treatment-sec><!--Section generated to contain objects referenced in tp:taxon-treatment.--><fig id="F18" position="float" orientation="portrait"><label>Figure 18.</label><caption><p><italic><tp:taxon-name><tp:taxon-name-part taxon-name-part-type="genus">Trigonopterus</tp:taxon-name-part> <tp:taxon-name-part taxon-name-part-type="species">costipennis</tp:taxon-name-part></tp:taxon-name></italic> Riedel, sp. n., holotype; <bold>a</bold> Habitus <bold>b</bold> Penis.</p></caption><graphic xmlns:xlink="http://www.w3.org/1999/xlink" xlink:href="zookeys-467-001-g018.jpg" position="float" orientation="portrait" xlink:type="simple" id="oo_35693.jpg"/></fig></tp:treatment-sec></tp:taxon-treatment>
