# Supplementary material for: Ninety-eight new species of Trigonopterus weevils from Sundaland and the Lesser Sunda Islands
Source: Zookeys. 2014 Dec 22;(467):1–162. doi: 10.3897/zookeys.467.8206 (PMC4296478; doi:10.3897/zookeys.467.8206)
Supplement: XML Treatment for Trigonopterus cuprescens [file zookeys.467.8206-treatment20.xml]

<!DOCTYPE tp:taxon-treatment
  PUBLIC "-//TaxonX//DTD Taxonomic Treatment Publishing DTD v0 20100105//EN" "tax-treatment-NSO.dtd">
<tp:taxon-treatment xmlns:tp="http://www.plazi.org/taxpub"><tp:treatment-meta><kwd-group><label>Taxon classification</label><kwd><named-content content-type="kingdom">Animalia</named-content></kwd><kwd><named-content content-type="order">Coleoptera</named-content></kwd><kwd><named-content content-type="family">Curculionidae</named-content></kwd></kwd-group><mixed-citation publication-type="journal"><person-group><name><surname>Riedel</surname><given-names>Alexander</given-names></name><name><surname>Tänzler</surname><given-names>Rene</given-names></name><name><surname>Balke</surname><given-names>Michael</given-names></name><name><surname>Rahmadi</surname><given-names>Cahyo</given-names></name><name><surname>Suhardjono</surname><given-names>Yayuk R.</given-names></name></person-group><article-title>Ninety-eight new species of <italic><tp:taxon-name><tp:taxon-name-part taxon-name-part-type="genus">Trigonopterus</tp:taxon-name-part></tp:taxon-name></italic> weevils from Sundaland and the Lesser Sunda Islands</article-title><source>Zookeys</source><day>22</day><month>12</month><year>2014</year><volume>2014</volume><issue>467</issue><fpage>1</fpage><lpage>162</lpage><pub-id pub-id-type="doi">10.3897/zookeys.467.8206</pub-id></mixed-citation></tp:treatment-meta><tp:nomenclature><label>19.</label><tp:taxon-name>
                            <tp:taxon-name-part taxon-name-part-type="genus">Trigonopterus</tp:taxon-name-part>
                            <tp:taxon-name-part taxon-name-part-type="species">cuprescens</tp:taxon-name-part>
                            <object-id xmlns:xlink="http://www.w3.org/1999/xlink" content-type="zoobank" xlink:type="simple">http://zoobank.org/25F66BF2-F190-4E36-ADDF-2AD8DE91E94D</object-id>
                        </tp:taxon-name><tp:taxon-authority>Riedel</tp:taxon-authority><tp:taxon-status xmlns:xlink="http://www.w3.org/1999/xlink" xlink:type="simple">sp. n.</tp:taxon-status></tp:nomenclature><tp:treatment-sec sec-type="Diagnostic description"><title>Diagnostic description.</title><p>Holotype, male (Fig. <xref ref-type="fig" rid="F19">19a</xref>). Length 3.00 mm. Color of legs and antennae ferruginous; remainder black, pronotum and elytron bronze-coppery. Body in dorsal aspect with marked constriction between pronotum and elytron; in profile convex. Rostrum with median ridge; pair of submedian ridges converging and uniting on forehead; intervening furrows each with sparse row of suberect elongate scales; in apical third coarsely punctate; epistome with transverse, angulate ridge. Pronotum with sides subparallel, slightly converging; with distinct, subapical constriction; disk coarsely punctate, reticulate; each puncture containing brown recumbent seta; with pair of submedian impressions, medially swollen, with indistinct median ridge. Elytra with humeri swollen, laterally projecting; striae distinct, deeply impressed; intervals costate, punctate; punctures near base coarse and dense; near middle transverse band polished. Profemur simple; meso- and metafemur with anteroventral ridge forming large, acute tooth. Metafemur subapically with stridulatory patch. Dorsal tibial edge subbasally with indistinct angulation. Abdominal ventrite 5 flat, densely punctate, with erect setae. Penis (Fig. <xref ref-type="fig" rid="F19">19b</xref>) with sides of body subparallel; apex rounded, with fringe of conglutinate flattened setae, interrupted by glabrous median notch; transfer apparatus compact; apodemes 2.0 × as long as body; ductus ejaculatorius without bulbus. <bold>Intraspecific variation.</bold> Length 2.72–3.05 mm. Bronze color of pronotum and elytron with slightly greenish or reddish lustre. Female body more slender. Female rostrum dorsally punctate-rugose, with median and pair of submedian subglabrous costae; epistome simple. Female elytron with humeri less prominent, with subapical constriction and apex extended, suture with notch. Female abdominal ventrite 5 with sparse subrecumbent setae.</p></tp:treatment-sec><tp:treatment-sec sec-type="Material examined"><title>Material examined.</title><p>Holotype (MZB): ARC2235 (EMBL # LM655691), East Nusa Tenggara Prov., Flores, Labuhan Bajo, Tebedo, sample 1, <named-content xmlns:xlink="http://www.w3.org/1999/xlink" content-type="dwc:verbatimCoordinates" xlink:type="simple">S08°29.848', E119°59.633'</named-content>, 525 m, lowland forest, 14-III-2011. Paratypes (MZB, SMNK): Flores, Labuhan Bajo: 3 exx, ARC2233 (EMBL # LM655689), ARC2234 (EMBL # LM655690), same data as holotype; 1 ex, Roe, sample 4, <named-content xmlns:xlink="http://www.w3.org/1999/xlink" content-type="dwc:verbatimCoordinates" xlink:type="simple">S08°35.442', E120°00.366'</named-content>, 785 m, thick litter under <italic><tp:taxon-name><tp:taxon-name-part taxon-name-part-type="genus">Ficus</tp:taxon-name-part></tp:taxon-name></italic>-tree, 13-III-2011; 1 ex, ARC2215 (EMBL # LM655671), Roe, earthworm-dominated habitat, sample 1, <named-content xmlns:xlink="http://www.w3.org/1999/xlink" content-type="dwc:verbatimCoordinates" xlink:type="simple">S08°36.540', E120°01.871'</named-content>, 955 m, 13-III-2011.</p></tp:treatment-sec><tp:treatment-sec sec-type="Distribution"><title>Distribution.</title><p>East Nusa Tenggara Prov., Flores (Labuhan Bajo). Elevation: 525–955 m.</p></tp:treatment-sec><tp:treatment-sec sec-type="Etymology"><title>Etymology.</title><p>This epithet is based on the Latin adjective <italic>cuprescens</italic> (coppery).</p></tp:treatment-sec><tp:treatment-sec sec-type="Notes"><title>Notes.</title><p><italic><tp:taxon-name><tp:taxon-name-part taxon-name-part-type="genus">Trigonopterus</tp:taxon-name-part> <tp:taxon-name-part taxon-name-part-type="species">cuprescens</tp:taxon-name-part></tp:taxon-name></italic> Riedel, sp. n. was coded as “<italic><tp:taxon-name><tp:taxon-name-part taxon-name-part-type="genus">Trigonopterus</tp:taxon-name-part></tp:taxon-name></italic> sp. 347”.</p></tp:treatment-sec><tp:treatment-sec><!--Section generated to contain objects referenced in tp:taxon-treatment.--><fig id="F19" position="float" orientation="portrait"><label>Figure 19.</label><caption><p><italic><tp:taxon-name><tp:taxon-name-part taxon-name-part-type="genus">Trigonopterus</tp:taxon-name-part> <tp:taxon-name-part taxon-name-part-type="species">cuprescens</tp:taxon-name-part></tp:taxon-name></italic> Riedel, sp. n., holotype; <bold>a</bold> Habitus <bold>b</bold> Penis.</p></caption><graphic xmlns:xlink="http://www.w3.org/1999/xlink" xlink:href="zookeys-467-001-g019.jpg" position="float" orientation="portrait" xlink:type="simple" id="oo_35694.jpg"/></fig></tp:treatment-sec></tp:taxon-treatment>
