# Supplementary material for: Ninety-eight new species of Trigonopterus weevils from Sundaland and the Lesser Sunda Islands
Source: Zookeys. 2014 Dec 22;(467):1–162. doi: 10.3897/zookeys.467.8206 (PMC4296478; doi:10.3897/zookeys.467.8206)
Supplement: XML Treatment for Trigonopterus dacrycarpi [file zookeys.467.8206-treatment22.xml]

<!DOCTYPE tp:taxon-treatment
  PUBLIC "-//TaxonX//DTD Taxonomic Treatment Publishing DTD v0 20100105//EN" "tax-treatment-NSO.dtd">
<tp:taxon-treatment xmlns:tp="http://www.plazi.org/taxpub"><tp:treatment-meta><kwd-group><label>Taxon classification</label><kwd><named-content content-type="kingdom">Animalia</named-content></kwd><kwd><named-content content-type="order">Coleoptera</named-content></kwd><kwd><named-content content-type="family">Curculionidae</named-content></kwd></kwd-group><mixed-citation publication-type="journal"><person-group><name><surname>Riedel</surname><given-names>Alexander</given-names></name><name><surname>Tänzler</surname><given-names>Rene</given-names></name><name><surname>Balke</surname><given-names>Michael</given-names></name><name><surname>Rahmadi</surname><given-names>Cahyo</given-names></name><name><surname>Suhardjono</surname><given-names>Yayuk R.</given-names></name></person-group><article-title>Ninety-eight new species of <italic><tp:taxon-name><tp:taxon-name-part taxon-name-part-type="genus">Trigonopterus</tp:taxon-name-part></tp:taxon-name></italic> weevils from Sundaland and the Lesser Sunda Islands</article-title><source>Zookeys</source><day>22</day><month>12</month><year>2014</year><volume>2014</volume><issue>467</issue><fpage>1</fpage><lpage>162</lpage><pub-id pub-id-type="doi">10.3897/zookeys.467.8206</pub-id></mixed-citation></tp:treatment-meta><tp:nomenclature><label>21.</label><tp:taxon-name>
                            <tp:taxon-name-part taxon-name-part-type="genus">Trigonopterus</tp:taxon-name-part>
                            <tp:taxon-name-part taxon-name-part-type="species">dacrycarpi</tp:taxon-name-part>
                            <object-id xmlns:xlink="http://www.w3.org/1999/xlink" content-type="zoobank" xlink:type="simple">http://zoobank.org/FDBF096E-8191-4C66-8DF8-5BF6F5F1BE01</object-id>
                        </tp:taxon-name><tp:taxon-authority>Riedel</tp:taxon-authority><tp:taxon-status xmlns:xlink="http://www.w3.org/1999/xlink" xlink:type="simple">sp. n.</tp:taxon-status></tp:nomenclature><tp:treatment-sec sec-type="Diagnostic description"><title>Diagnostic description.</title><p>Holotype, male (Fig. <xref ref-type="fig" rid="F21">21a</xref>). Length 2.88 mm. Color ferruginous; dorsal surface of head and pronotum dark ferruginous, center of elytron black with bronze lustre. Body in dorsal aspect with marked constriction between pronotum and elytron; in profile dorsally convex. Rostrum in apical third coarsely punctate; in basal half with median and pair of submedian ridges; intervening furrows punctate, each with sparse row of suberect setae; epistome posteriorly with transverse, angulate ridge <!--PageBreak-->forming distinct median denticle. Pronotum with sides subparallel, anteriorly abruptly rounded to subapical constriction; disk coarsely punctate, reticulate; each puncture containing inconspicuous seta; sublaterally each with two sparse clusters of recumbent, elongate, cream-colored scales; with distinct median ridge. Elytra with humeri swollen, laterally projecting; interval 5 in front of middle swollen, dorsally projecting; interval 6 simple; striae indistinct; intervals flat, punctate; subbasally coarsely punctate, with recumbent, yellowish, almond-shaped scales; center less densely punctate with punctures containing minute setae, interspaces polished. Anteroventral ridge of femora distinct, in meso- and metafemur forming large blunt tooth. Metafemur subapically with stridulatory patch. Dorsal edge of tibiae subbasally with angulation. Abdominal ventrite 5 flat, coarsely punctate, basally with rows of upcurved piliform scales. Penis (Fig. <xref ref-type="fig" rid="F21">21b</xref>) with sides of body subparallel; apex subangulate; transfer apparatus compact; apodemes 1.8 × as long as body; ductus ejaculatorius without bulbus. <bold>Intraspecific variation.</bold> Length 2.36–3.06 mm. Color of legs and elytral base ferruginous or dark ferruginous, almost black. Female body more slender. Female rostrum dorsally punctate-rugose, with median and pair of submedian subglabrous costae; epistome simple. Female elytra subovate, without swellings, lateral contour convex, humeri simple; scales near base indistinct.</p></tp:treatment-sec><tp:treatment-sec sec-type="Material examined"><title>Material examined.</title><p>Holotype (MZB): ARC1527 (EMBL # LM655625), West Nusa Tenggara Prov., Sumbawa, Batu Dulang, Mt. Batu Pasak, sample 3, <named-content xmlns:xlink="http://www.w3.org/1999/xlink" content-type="dwc:verbatimCoordinates" xlink:type="simple">S08°37.524', E117°15.423'</named-content>, 1385 m, 18-IV-2010. Paratypes (MZB, SMNK, ZSM): 2 exx, ARC1525 (EMBL # LM655623), ARC1526 (EMBL # LM655624), same data as holotype; 1 ex, Batu Dulang, Mt. Batu Pasak, sample 5, <named-content xmlns:xlink="http://www.w3.org/1999/xlink" content-type="dwc:verbatimCoordinates" xlink:type="simple">S08°37.005', E117°15.790'</named-content>, 1350 m, 18-IV-2010; 1 ex, ARC1532 (EMBL # LM655630), Sumbawa, Tepal, Pc. Nengas, sample 7, <named-content xmlns:xlink="http://www.w3.org/1999/xlink" content-type="dwc:verbatimCoordinates" xlink:type="simple">S08°35.176', E117°08.295'</named-content>, 1490 m, 16-IV-2010; 13 exx, ARC2200 (EMBL # LM655656), ARC2201 (EMBL # LM655657), ARC2202 (EMBL # LM655658), ARC2203 (EMBL # LM655659), Flores, Mt. Ranaka, sample 8, <named-content xmlns:xlink="http://www.w3.org/1999/xlink" content-type="dwc:verbatimCoordinates" xlink:type="simple">S08°37.781', E120°31.184'</named-content>, 1730 m, 10-III-2011; 1 ex, ARC2194 (EMBL # LM655650), Flores, Lake Ranamese, sample 3, <named-content xmlns:xlink="http://www.w3.org/1999/xlink" content-type="dwc:verbatimCoordinates" xlink:type="simple">S08°37.024', E120°33.400'</named-content>, 1270 m, 08-III-2011.</p></tp:treatment-sec><tp:treatment-sec sec-type="Distribution"><title>Distribution.</title><p>West Nusa Tenggara Prov., Sumbawa (Batu Dulang, Tepal), East Nusa Tenggara Prov., Flores (Mt. Ranaka, L. Ranamese). Elevation: 1270–1730 m.</p></tp:treatment-sec><tp:treatment-sec sec-type="Etymology"><title>Etymology.</title><p>This epithet is based on the name of <italic><tp:taxon-name><tp:taxon-name-part taxon-name-part-type="genus">Dacrycarpus</tp:taxon-name-part></tp:taxon-name></italic> trees under which this weevil was usually sifted – it may however feed on other plants occurring in the same habitat.</p></tp:treatment-sec><tp:treatment-sec sec-type="Notes"><title>Notes.</title><p><italic><tp:taxon-name><tp:taxon-name-part taxon-name-part-type="genus">Trigonopterus</tp:taxon-name-part> <tp:taxon-name-part taxon-name-part-type="species">dacrycarpi</tp:taxon-name-part></tp:taxon-name></italic> Riedel, sp. n. was coded as “<italic><tp:taxon-name><tp:taxon-name-part taxon-name-part-type="genus">Trigonopterus</tp:taxon-name-part></tp:taxon-name></italic> sp. 329”. Cox1 sequences of the populations from Sumbawa and Flores differ 7.5–9.7% <italic>p</italic>-distance, but morphologically no differences could be found.</p></tp:treatment-sec><tp:treatment-sec><!--Section generated to contain objects referenced in tp:taxon-treatment.--><fig id="F21" position="float" orientation="portrait"><label>Figure 21.</label><caption><p><italic><tp:taxon-name><tp:taxon-name-part taxon-name-part-type="genus">Trigonopterus</tp:taxon-name-part> <tp:taxon-name-part taxon-name-part-type="species">dacrycarpi</tp:taxon-name-part></tp:taxon-name></italic> Riedel, sp. n., holotype; <bold>a</bold> Habitus <bold>b</bold> Penis.</p></caption><graphic xmlns:xlink="http://www.w3.org/1999/xlink" xlink:href="zookeys-467-001-g021.jpg" position="float" orientation="portrait" xlink:type="simple" id="oo_35696.jpg"/></fig></tp:treatment-sec></tp:taxon-treatment>
