# Supplementary material for: Ninety-eight new species of Trigonopterus weevils from Sundaland and the Lesser Sunda Islands
Source: Zookeys. 2014 Dec 22;(467):1–162. doi: 10.3897/zookeys.467.8206 (PMC4296478; doi:10.3897/zookeys.467.8206)
Supplement: XML Treatment for Trigonopterus dentipes [file zookeys.467.8206-treatment24.xml]

<!DOCTYPE tp:taxon-treatment
  PUBLIC "-//TaxonX//DTD Taxonomic Treatment Publishing DTD v0 20100105//EN" "tax-treatment-NSO.dtd">
<tp:taxon-treatment xmlns:tp="http://www.plazi.org/taxpub"><tp:treatment-meta><kwd-group><label>Taxon classification</label><kwd><named-content content-type="kingdom">Animalia</named-content></kwd><kwd><named-content content-type="order">Coleoptera</named-content></kwd><kwd><named-content content-type="family">Curculionidae</named-content></kwd></kwd-group><mixed-citation publication-type="journal"><person-group><name><surname>Riedel</surname><given-names>Alexander</given-names></name><name><surname>Tänzler</surname><given-names>Rene</given-names></name><name><surname>Balke</surname><given-names>Michael</given-names></name><name><surname>Rahmadi</surname><given-names>Cahyo</given-names></name><name><surname>Suhardjono</surname><given-names>Yayuk R.</given-names></name></person-group><article-title>Ninety-eight new species of <italic><tp:taxon-name><tp:taxon-name-part taxon-name-part-type="genus">Trigonopterus</tp:taxon-name-part></tp:taxon-name></italic> weevils from Sundaland and the Lesser Sunda Islands</article-title><source>Zookeys</source><day>22</day><month>12</month><year>2014</year><volume>2014</volume><issue>467</issue><fpage>1</fpage><lpage>162</lpage><pub-id pub-id-type="doi">10.3897/zookeys.467.8206</pub-id></mixed-citation></tp:treatment-meta><tp:nomenclature><label>23.</label><tp:taxon-name>
                            <tp:taxon-name-part taxon-name-part-type="genus">Trigonopterus</tp:taxon-name-part>
                            <tp:taxon-name-part taxon-name-part-type="species">dentipes</tp:taxon-name-part>
                            <object-id xmlns:xlink="http://www.w3.org/1999/xlink" content-type="zoobank" xlink:type="simple">http://zoobank.org/550B7704-235F-40E4-B006-49B32D239AF6</object-id>
                        </tp:taxon-name><tp:taxon-authority>Riedel</tp:taxon-authority><tp:taxon-status xmlns:xlink="http://www.w3.org/1999/xlink" xlink:type="simple">sp. n.</tp:taxon-status></tp:nomenclature><tp:treatment-sec sec-type="Diagnostic description"><title>Diagnostic description.</title><p>Holotype, male (Fig. <xref ref-type="fig" rid="F23">23a</xref>). Length 3.84 mm. Color of antennae ferruginous; basal third of elytra and legs dark ferruginous; remainder black. Body in dorsal aspect with marked constriction between pronotum and elytron; in profile dorsally flat, apically convex. Rostrum with median and pair of submedian ridges; intervening furrows each with sparse row of erect piliform scales; epistome with transverse ridge forming submedian pair of small denticles. Pronotum with sides subparallel, rounded to indistinct subapical constriction; disk densely punctate, reticulate; with indistinct median ridge; with swelling in anterior half. Elytra with striae near base and apex distinct; intervals partly swollen or with coarse punctures each bearing small, suberect, cream-colored scale; transverse band at middle with indistinct striae, intervals subglabrous, sparsely punctate; apex subangulate. Anteroventral ridge of femora forming large tooth. Metafemur subapically with stridulatory patch. Dorsal edge of tibiae <!--PageBreak-->with subbasal angulation dentate. Abdominal ventrites 1–2 concave, subglabrous; abdominal ventrite 5 flat, coarsely punctate, with sparse erect piliform scales. Penis (Fig. <xref ref-type="fig" rid="F23">23b</xref>) with sides of body subparallel; apex bisinuate, with median notch; transfer apparatus compact, symmetrical, but slightly tilted to the left; apodemes 2.5 × as long as body; ductus ejaculatorius without bulbus. <bold>Intraspecific variation.</bold> Length 3.04–4.04 mm. Coloration of elytral base ranging from orange-ferruginous to dark ferruginous and almost black. Female rostrum with median and pair of submedian glabrous costae; epistome simple. Female elytra more slender, with lateral contour convex to apex; punctures sparser and smaller than in male; male elytra relatively broad between humeri, converging in almost straight line to apex.</p></tp:treatment-sec><tp:treatment-sec sec-type="Material examined"><title>Material examined.</title><p>Holotype (MZB): ARC1468 (EMBL # LM655566), West Nusa Tenggara Prov., Lombok, Tetebatu, Rinjani-trail from Orong Gerisak, sample 7, <named-content xmlns:xlink="http://www.w3.org/1999/xlink" content-type="dwc:verbatimCoordinates" xlink:type="simple">S08°29.433', E116°24.746'</named-content>, 1240 m, 04-IV-2010 (MZB). Paratypes (ARC, MZB, SMNK, ZSM): Lombok: 4 exx, ARC0163, N Tetebatu, 1200-1450 m, 07-XII-2004; 1 ex, ARC1461 (EMBL # LM655559), Tetebatu, Rinjani-trail from Orong Gerisak, sample 6, <named-content xmlns:xlink="http://www.w3.org/1999/xlink" content-type="dwc:verbatimCoordinates" xlink:type="simple">S08°29.577', E116°24.782'</named-content>, 1195 m, 04-IV-2010; 2 exx, ARC1474 (EMBL # LM655572), ARC1475 (EMBL # LM655573), Tetebatu, Rinjani-trail from Orong Gerisak, sample 5, <named-content xmlns:xlink="http://www.w3.org/1999/xlink" content-type="dwc:verbatimCoordinates" xlink:type="simple">S08°30.096', E116°25.062'</named-content>, 1010 m, 04-IV-2010; 1 ex, ARC2270 (EMBL # LM655724), Senaru, Rinjani-track, sample 6, <named-content xmlns:xlink="http://www.w3.org/1999/xlink" content-type="dwc:verbatimCoordinates" xlink:type="simple">S08°19.359', E116°24.070'</named-content>, 860 m, 23-III-2011; 4 exx, ARC2271 (EMBL # LM655725), ARC2272 (EMBL # LM655726), ARC2273 (EMBL # LM655727), Santong, Rinjani-track, sample 1, <named-content xmlns:xlink="http://www.w3.org/1999/xlink" content-type="dwc:verbatimCoordinates" xlink:type="simple">S08°20.715', E116°19.695'</named-content>, 830 m, 24-III-2011; 1 ex, Santong, Rinjani-track, sample 2, <named-content xmlns:xlink="http://www.w3.org/1999/xlink" content-type="dwc:verbatimCoordinates" xlink:type="simple">S08°20.813', E116°19.778'</named-content>, 870 m, 24-III-2011; 1 ex, ARC2283 (EMBL # LM655737), Santong, Rinjani-track, sample 3, <named-content xmlns:xlink="http://www.w3.org/1999/xlink" content-type="dwc:verbatimCoordinates" xlink:type="simple">S08°20.996', E116°20.001'</named-content>, 960 m, 25-III-2011; 2 exx, ARC2284 (EMBL # LM655738), Santong, Rinjani-track, sample 4, <named-content xmlns:xlink="http://www.w3.org/1999/xlink" content-type="dwc:verbatimCoordinates" xlink:type="simple">S08°21.160', E116°20.067'</named-content>, 1005 m, 25-III-2011.</p></tp:treatment-sec><tp:treatment-sec sec-type="Distribution"><title>Distribution.</title><p>West Nusa Tenggara Prov., Lombok (Santong, Senaru, Tetebatu). Elevation: 830–1240 m.</p></tp:treatment-sec><tp:treatment-sec sec-type="Etymology"><title>Etymology.</title><p>This epithet is based on the combination of the Latin nouns <italic>dens</italic> (tooth) and <italic>pes</italic> (foot).</p></tp:treatment-sec><tp:treatment-sec sec-type="Notes"><title>Notes.</title><p><italic><tp:taxon-name><tp:taxon-name-part taxon-name-part-type="genus">Trigonopterus</tp:taxon-name-part> <tp:taxon-name-part taxon-name-part-type="species">dentipes</tp:taxon-name-part></tp:taxon-name></italic> Riedel, sp. n. was coded as “<italic><tp:taxon-name><tp:taxon-name-part taxon-name-part-type="genus">Trigonopterus</tp:taxon-name-part></tp:taxon-name></italic> sp. 322” by <xref ref-type="bibr" rid="B16">Tänzler et al. (2014)</xref>.</p></tp:treatment-sec><tp:treatment-sec><!--Section generated to contain objects referenced in tp:taxon-treatment.--><fig id="F23" position="float" orientation="portrait"><label>Figure 23.</label><caption><p><italic><tp:taxon-name><tp:taxon-name-part taxon-name-part-type="genus">Trigonopterus</tp:taxon-name-part> <tp:taxon-name-part taxon-name-part-type="species">dentipes</tp:taxon-name-part></tp:taxon-name></italic> Riedel, sp. n., holotype; <bold>a</bold> Habitus <bold>b</bold> Penis.</p></caption><graphic xmlns:xlink="http://www.w3.org/1999/xlink" xlink:href="zookeys-467-001-g023.jpg" position="float" orientation="portrait" xlink:type="simple" id="oo_35698.jpg"/></fig></tp:treatment-sec><ref-list><ref id="B16"><mixed-citation xmlns:xlink="http://www.w3.org/1999/xlink" xlink:type="simple"><person-group><name name-style="western"><surname>Tänzler</surname><given-names>R</given-names></name><name name-style="western"><surname>Toussaint</surname><given-names>EFA</given-names></name><name name-style="western"><surname>Suhardjono</surname><given-names>YR</given-names></name><name name-style="western"><surname>Balke</surname><given-names>M</given-names></name><name name-style="western"><surname>Riedel</surname><given-names>A</given-names></name></person-group> (<year>2014</year>) <article-title>Multiple transgressions of Wallace’s Line explain diversity of flightless <italic><tp:taxon-name><tp:taxon-name-part taxon-name-part-type="genus">Trigonopterus</tp:taxon-name-part></tp:taxon-name></italic> weevils on Bali.</article-title><source>Proceedings of the Royal Society B: Biological Sciences</source><volume>281</volume>: <elocation-id>20132528</elocation-id>. doi: <ext-link ext-link-type="doi" xlink:href="10.1098/rspb.2013.2528" xlink:type="simple">10.1098/rspb.2013.2528</ext-link></mixed-citation></ref></ref-list></tp:taxon-treatment>
