# Supplementary material for: Ninety-eight new species of Trigonopterus weevils from Sundaland and the Lesser Sunda Islands
Source: Zookeys. 2014 Dec 22;(467):1–162. doi: 10.3897/zookeys.467.8206 (PMC4296478; doi:10.3897/zookeys.467.8206)
Supplement: XML Treatment for Trigonopterus dimorphus [file zookeys.467.8206-treatment26.xml]

<!DOCTYPE tp:taxon-treatment
  PUBLIC "-//TaxonX//DTD Taxonomic Treatment Publishing DTD v0 20100105//EN" "tax-treatment-NSO.dtd">
<tp:taxon-treatment xmlns:tp="http://www.plazi.org/taxpub"><tp:treatment-meta><kwd-group><label>Taxon classification</label><kwd><named-content content-type="kingdom">Animalia</named-content></kwd><kwd><named-content content-type="order">Coleoptera</named-content></kwd><kwd><named-content content-type="family">Curculionidae</named-content></kwd></kwd-group><mixed-citation publication-type="journal"><person-group><name><surname>Riedel</surname><given-names>Alexander</given-names></name><name><surname>Tänzler</surname><given-names>Rene</given-names></name><name><surname>Balke</surname><given-names>Michael</given-names></name><name><surname>Rahmadi</surname><given-names>Cahyo</given-names></name><name><surname>Suhardjono</surname><given-names>Yayuk R.</given-names></name></person-group><article-title>Ninety-eight new species of <italic><tp:taxon-name><tp:taxon-name-part taxon-name-part-type="genus">Trigonopterus</tp:taxon-name-part></tp:taxon-name></italic> weevils from Sundaland and the Lesser Sunda Islands</article-title><source>Zookeys</source><day>22</day><month>12</month><year>2014</year><volume>2014</volume><issue>467</issue><fpage>1</fpage><lpage>162</lpage><pub-id pub-id-type="doi">10.3897/zookeys.467.8206</pub-id></mixed-citation></tp:treatment-meta><tp:nomenclature><label>25.</label><tp:taxon-name>
                            <tp:taxon-name-part taxon-name-part-type="genus">Trigonopterus</tp:taxon-name-part>
                            <tp:taxon-name-part taxon-name-part-type="species">dimorphus</tp:taxon-name-part>
                            <object-id xmlns:xlink="http://www.w3.org/1999/xlink" content-type="zoobank" xlink:type="simple">http://zoobank.org/65E77834-0FD3-4A27-9EE0-E7DA25BB9594</object-id>
                        </tp:taxon-name><tp:taxon-authority>Riedel</tp:taxon-authority><tp:taxon-status xmlns:xlink="http://www.w3.org/1999/xlink" xlink:type="simple">sp. n.</tp:taxon-status></tp:nomenclature><tp:treatment-sec sec-type="Diagnostic description"><title>Diagnostic description.</title><p>Holotype, male (Fig. <xref ref-type="fig" rid="F25">25a</xref>). Length 3.80 mm. Color of tarsi, tibiae and antennae ferruginous, remainder black. Body elongate; in dorsal aspect with marked constriction between pronotum and elytron; in profile dorsally evenly convex. Rostrum with median carina terminating on forehead and pair of submedian ridges; intervening furrows each with row of erect piliform scales; epistome with transverse, angulate ridge. Pronotum anterolaterally projecting, rounded; with subapical constriction; disk densely punctate, interspaces subglabrous; each puncture containing recumbent seta; disk with pair of submedian, shallow impressions. Elytra with striae weakly impressed, partly indistinct; intervals flat; punctation confused, more dense towards base, near basal margin punctures partly confluent; each puncture containing small recumbent seta; interspaces microreticulate; interval 7 swollen subapically, laterally weakly projecting; sutural interval at apex markedly swollen, forming pair of rounded apical protrusions. Anteroventral ridge of femora forming blunt tooth. Metafemur subapically with stridulatory patch. Abdominal ventrite 5 with broad impression, densely punctate, setose with erect setae. Penis (Fig. <xref ref-type="fig" rid="F25">25b</xref>) with sides of body subparallel; apex broadly rounded; transfer apparatus distinct, compact; apodemes 1.6 × as long as body; ductus ejaculatorius without bulbus. <bold>Intraspecific variation.</bold> Length 2.94–3.80 mm. Integument of males dull, microreticulate; females with punctures sparser and smaller, interspaces polished. Female rostrum dorsally with glabrous median costa bordered by submedian and sublateral pairs of furrows; epistome simple. Female elytra with lateral <!--PageBreak-->contour evenly convex to apex; male elytra with lateral contour at humeri subangulate, in straight line to apex. Female abdominal ventrite 5 flat.</p></tp:treatment-sec><tp:treatment-sec sec-type="Material examined"><title>Material examined.</title><p>Holotype (MZB): ARC0211 (EMBL # LM655433), West Java Prov., Mt. Halimun N.P., Citalahab, sample 2, <named-content xmlns:xlink="http://www.w3.org/1999/xlink" content-type="dwc:verbatimCoordinates" xlink:type="simple">S06°44.503', E106°31.550'</named-content>, 1200 m, 12-IX-2005. Paratypes (ARC, MZB, SMNK): W-Java Prov., Mt. Halimun N.P.: 3 exx, ARC0101, W-Java Prov., Mt. Halimun N.P., Citalahab, <named-content xmlns:xlink="http://www.w3.org/1999/xlink" content-type="dwc:verbatimCoordinates" xlink:type="simple">S06°44.503', E106°31.550'</named-content>, 1150 m, 20-21-IX-2004; 10 exx, ARC0212 (EMBL # LM655434), ARC0213 (EMBL # LM655435), same data as holotype; 1 ex, Citalahab, sample 1, <named-content xmlns:xlink="http://www.w3.org/1999/xlink" content-type="dwc:verbatimCoordinates" xlink:type="simple">S06°44.423', E106°31.738'</named-content>, 1100 m, 12-IX-2005; 2 exx, ARC0170, N Ciptarasa, sample 3, <named-content xmlns:xlink="http://www.w3.org/1999/xlink" content-type="dwc:verbatimCoordinates" xlink:type="simple">S06°49.867', E106°30.085'</named-content>, 1100 m, 19-IX-2005; 2 exx, ARC0216 (EMBL # LM655438), ARC0217 (EMBL # LM655439), Panguyangan, Mt. Talaga, ca.1000 m, 17-IX-2005.</p></tp:treatment-sec><tp:treatment-sec sec-type="Distribution"><title>Distribution.</title><p>W-Java Prov. (Mt. Halimun N.P.). Elevation: 1000–1200 m.</p></tp:treatment-sec><tp:treatment-sec sec-type="Etymology"><title>Etymology.</title><p>This epithet is a combination of the prefix <italic>di</italic>- (two, double) and the adjective derived from the Greek <italic>morphe</italic> (gestalt).</p></tp:treatment-sec><tp:treatment-sec sec-type="Notes"><title>Notes.</title><p><italic><tp:taxon-name><tp:taxon-name-part taxon-name-part-type="genus">Trigonopterus</tp:taxon-name-part> <tp:taxon-name-part taxon-name-part-type="species">dimorphus</tp:taxon-name-part></tp:taxon-name></italic> Riedel, sp. n. was coded as “<italic><tp:taxon-name><tp:taxon-name-part taxon-name-part-type="genus">Trigonopterus</tp:taxon-name-part></tp:taxon-name></italic> sp. 293”.</p></tp:treatment-sec><tp:treatment-sec><!--Section generated to contain objects referenced in tp:taxon-treatment.--><fig id="F25" position="float" orientation="portrait"><label>Figure 25.</label><caption><p><italic><tp:taxon-name><tp:taxon-name-part taxon-name-part-type="genus">Trigonopterus</tp:taxon-name-part> <tp:taxon-name-part taxon-name-part-type="species">dimorphus</tp:taxon-name-part></tp:taxon-name></italic> Riedel, sp. n., holotype; <bold>a</bold> Habitus <bold>b</bold> Penis.</p></caption><graphic xmlns:xlink="http://www.w3.org/1999/xlink" xlink:href="zookeys-467-001-g025.jpg" position="float" orientation="portrait" xlink:type="simple" id="oo_35700.jpg"/></fig></tp:treatment-sec></tp:taxon-treatment>
