# Supplementary material for: Ninety-eight new species of Trigonopterus weevils from Sundaland and the Lesser Sunda Islands
Source: Zookeys. 2014 Dec 22;(467):1–162. doi: 10.3897/zookeys.467.8206 (PMC4296478; doi:10.3897/zookeys.467.8206)
Supplement: XML Treatment for Trigonopterus disruptus [file zookeys.467.8206-treatment27.xml]

<!DOCTYPE tp:taxon-treatment
  PUBLIC "-//TaxonX//DTD Taxonomic Treatment Publishing DTD v0 20100105//EN" "tax-treatment-NSO.dtd">
<tp:taxon-treatment xmlns:tp="http://www.plazi.org/taxpub"><tp:treatment-meta><kwd-group><label>Taxon classification</label><kwd><named-content content-type="kingdom">Animalia</named-content></kwd><kwd><named-content content-type="order">Coleoptera</named-content></kwd><kwd><named-content content-type="family">Curculionidae</named-content></kwd></kwd-group><mixed-citation publication-type="journal"><person-group><name><surname>Riedel</surname><given-names>Alexander</given-names></name><name><surname>Tänzler</surname><given-names>Rene</given-names></name><name><surname>Balke</surname><given-names>Michael</given-names></name><name><surname>Rahmadi</surname><given-names>Cahyo</given-names></name><name><surname>Suhardjono</surname><given-names>Yayuk R.</given-names></name></person-group><article-title>Ninety-eight new species of <italic><tp:taxon-name><tp:taxon-name-part taxon-name-part-type="genus">Trigonopterus</tp:taxon-name-part></tp:taxon-name></italic> weevils from Sundaland and the Lesser Sunda Islands</article-title><source>Zookeys</source><day>22</day><month>12</month><year>2014</year><volume>2014</volume><issue>467</issue><fpage>1</fpage><lpage>162</lpage><pub-id pub-id-type="doi">10.3897/zookeys.467.8206</pub-id></mixed-citation></tp:treatment-meta><tp:nomenclature><label>26.</label><tp:taxon-name>
                            <tp:taxon-name-part taxon-name-part-type="genus">Trigonopterus</tp:taxon-name-part>
                            <tp:taxon-name-part taxon-name-part-type="species">disruptus</tp:taxon-name-part>
                            <object-id xmlns:xlink="http://www.w3.org/1999/xlink" content-type="zoobank" xlink:type="simple">http://zoobank.org/0F1402DF-2CDC-4601-9037-0D1B81665305</object-id>
                        </tp:taxon-name><tp:taxon-authority>Riedel</tp:taxon-authority><tp:taxon-status xmlns:xlink="http://www.w3.org/1999/xlink" xlink:type="simple">sp. n.</tp:taxon-status></tp:nomenclature><tp:treatment-sec sec-type="Diagnostic description"><title>Diagnostic description.</title><p>Holotype, male (Fig. <xref ref-type="fig" rid="F26">26a</xref>). Length 2.78 mm. Color of antennae light ferruginous, legs dark ferruginous; remainder black. Body subovate, in dorsal aspect with weak constriction between pronotum and elytron; profile dorsally convex. Rostrum with median ridge and pair of submedian ridges, intervening furrows each with row of coarse punctures and sparse row of mesad directed setae; epistome with transverse subangulate ridge. Pronotum dorsally longitudinally rugose, with median costa; furrows containing sparse rows of mesad directed slender scales; laterally coarsely punctate. Elytra with striae distinct, marked by rows of punctures; each containing small white bristle, partly abraded; laterally punctures larger; intervals flat, subglabrous. Femora with simple anteroventral ridge. Metafemur subapically with stridulatory patch. Abdominal ventrite 5 at middle with shallow, densely punctate impression, with suberect scales. Penis (Fig. <xref ref-type="fig" rid="F26">26b</xref>) with sides of body slightly converging; apex subangulate, with median, subtriangular extension; dorsally behind orifice with distinct median carina, projecting convex in profile; transfer apparatus with pair of elongate, crescent-shaped sclerites; apodemes 2.8 × as long as body; ductus ejaculatorius without bulbus. <bold>Intraspecific variation.</bold> Length 2.40–2.95 mm. Color of elytra with more or less distinct bronze lustre. Female rostrum in apical half dorsally subglabrous, with submedian row of minute punctures; epistome simple. Elytra with striae as in holotype, or punctures of striae subbasally corrugate (two specimens from Tetebatu), or striae markedly impressed and intervals costate (two specimens from Senaru). Female abdominal ventrite 5 flat.</p></tp:treatment-sec><tp:treatment-sec sec-type="Material examined"><title>Material examined.</title><p>Holotype (MZB): ARC1490 (EMBL # LM655588), West Nusa Tenggara Prov., Lombok, road between Sembalun and Sapit, sample 5, <named-content xmlns:xlink="http://www.w3.org/1999/xlink" content-type="dwc:verbatimCoordinates" xlink:type="simple">S08°26.453', E116°31.859'</named-content>, 1195 m, 31-III-2010. Paratypes (MZB, <!--PageBreak-->SMNK, ZSM): West Nusa Tenggara Prov., Lombok: 1 ex, ARC1491 (EMBL # LM655589), same data as holotype; 1 ex, ARC1486 (EMBL # LM655584), road between Sembalun and Sapit, sample 1, <named-content xmlns:xlink="http://www.w3.org/1999/xlink" content-type="dwc:verbatimCoordinates" xlink:type="simple">S08°25.110', E116°31.947'</named-content>, 1450 m, 30-III-2010; 2 exx, ARC1488 (EMBL # LM655586), road between Sembalun and Sapit, sample 4, <named-content xmlns:xlink="http://www.w3.org/1999/xlink" content-type="dwc:verbatimCoordinates" xlink:type="simple">S08°25.331', E116°31.841'</named-content>, 1405 m, 31-III-2010; 1 ex, ARC1460 (EMBL # LM655558), Tetebatu, Rinjani-trail from Orong Gerisak, sample 6, <named-content xmlns:xlink="http://www.w3.org/1999/xlink" content-type="dwc:verbatimCoordinates" xlink:type="simple">S08°29.577', E116°24.782'</named-content>, 1195 m, 04-IV-2010; 5 exx, ARC0164, Tetebatu, Rinjani-trail, 1200-1450 m, 07-XII-2004; 2 exx, ARC1466 (EMBL # LM655564), ARC1467 (EMBL # LM655565), sample 7, <named-content xmlns:xlink="http://www.w3.org/1999/xlink" content-type="dwc:verbatimCoordinates" xlink:type="simple">S08°29.433', E116°24.746'</named-content>, 1240 m, 04-IV-2010; 1 ex, ARC1485 (EMBL # LM655583), Sesaot, Rinjani-trail, sample 3, <named-content xmlns:xlink="http://www.w3.org/1999/xlink" content-type="dwc:verbatimCoordinates" xlink:type="simple">S08°29.841', E116°13.679'</named-content>, 625 m, 28-III-2010; 1 ex, ARC2265 (EMBL # LM655719), Senaru, Rinjani-trail, sample 4, <named-content xmlns:xlink="http://www.w3.org/1999/xlink" content-type="dwc:verbatimCoordinates" xlink:type="simple">S08°20.439', E116°24.047'</named-content>, 1240 m, 21-III-2011; 1 ex, ARC2266 (EMBL # LM655720), Senaru, Rinjani-trail, sample 5, <named-content xmlns:xlink="http://www.w3.org/1999/xlink" content-type="dwc:verbatimCoordinates" xlink:type="simple">S08°19.800', E116°24.107'</named-content>, 1015 m, 21-III-2011; 2 exx, Lombok, Senaru, Rinjani-track, sample 6, <named-content xmlns:xlink="http://www.w3.org/1999/xlink" content-type="dwc:verbatimCoordinates" xlink:type="simple">S08°19.359', E116°24.070'</named-content>, 860 m, 23-III-2011; 5 exx, ARC2269 (EMBL # LM655723), Senaru, Rinjani-trail, sample 7, <named-content xmlns:xlink="http://www.w3.org/1999/xlink" content-type="dwc:verbatimCoordinates" xlink:type="simple">S08°19.643', E116°24.033'</named-content>, 935 m, 23-III-2011; 7 exx, Senaru, Rinjani-trail, sample 8, <named-content xmlns:xlink="http://www.w3.org/1999/xlink" content-type="dwc:verbatimCoordinates" xlink:type="simple">S08°19.719', E116°24.040'</named-content>, 955 m, 23-III-2011; 7 exx, ARC2275 (EMBL # LM655729), ARC2276 (EMBL # LM655730), Santong, Rinjani-trail, sample 1, <named-content xmlns:xlink="http://www.w3.org/1999/xlink" content-type="dwc:verbatimCoordinates" xlink:type="simple">S08°20.715', E116°19.695'</named-content>, 830 m, 24-III-2011; 2 exx, Santong, Rinjani-track, sample 2, <named-content xmlns:xlink="http://www.w3.org/1999/xlink" content-type="dwc:verbatimCoordinates" xlink:type="simple">S08°20.813', E116°19.778'</named-content>, 870 m, 24-III-2011; 2 exx, Santong, Rinjani-track, sample 3, <named-content xmlns:xlink="http://www.w3.org/1999/xlink" content-type="dwc:verbatimCoordinates" xlink:type="simple">S08°20.996', E116°20.001'</named-content>, 960 m, 24-III-2011; 2 exx, Santong, Rinjani-track, sample 4, <named-content xmlns:xlink="http://www.w3.org/1999/xlink" content-type="dwc:verbatimCoordinates" xlink:type="simple">S08°21.160', E116°20.067'</named-content>, 1005 m, 25-III-2011; 1 ex, Santong, Rinjani-track, sample 6, <named-content xmlns:xlink="http://www.w3.org/1999/xlink" content-type="dwc:verbatimCoordinates" xlink:type="simple">S08°21.754', E116°20.476'</named-content>, 1315 m, 25-III-2011; 2 exx, ARC2286 (EMBL # LM655740), ARC2287 (EMBL # LM655741), Sajang, sample 1, <named-content xmlns:xlink="http://www.w3.org/1999/xlink" content-type="dwc:verbatimCoordinates" xlink:type="simple">S08°19.370', E116°29.570'</named-content>, 845 m, 26-III-2011; 4 exx, Mt. Rinjani, Bawnau, near Sembalun, sample 1, <named-content xmlns:xlink="http://www.w3.org/1999/xlink" content-type="dwc:verbatimCoordinates" xlink:type="simple">S08°21.136', E116°29.257'</named-content>, 1140 m, 26-III-2011; 3 exx, Mt. Rinjani, Bawnau, near Sembalun, <named-content xmlns:xlink="http://www.w3.org/1999/xlink" content-type="dwc:verbatimCoordinates" xlink:type="simple">S08°21.136', E116°29.257'</named-content>, 1140 m, collected from foliage, 26-III-2011; 2 exx, ARC2291 (EMBL # LM655745), ARC2292 (EMBL # LM655746), Sajang, sample 1, <named-content xmlns:xlink="http://www.w3.org/1999/xlink" content-type="dwc:verbatimCoordinates" xlink:type="simple">S08°21.136', E116°29.257'</named-content>, 1140 m, 26-III-2011; 4 exx, Mt. Pengasingan, SE Sembalun, sample 2, <named-content xmlns:xlink="http://www.w3.org/1999/xlink" content-type="dwc:verbatimCoordinates" xlink:type="simple">S08°19.354', E116°30.530'</named-content>, 945 m, 27-III-2011; 1 ex, Mt. Pengasingan, SE Sembalun, sample 3, <named-content xmlns:xlink="http://www.w3.org/1999/xlink" content-type="dwc:verbatimCoordinates" xlink:type="simple">S08°19.445', E116°30.603'</named-content>, 1005 m, 27-III-2011; 4 exx, ARC2299 (EMBL # LM655753), ARC2300 (EMBL # LM655754), Gn. Pengasingan, SE Sembalun, sample 4, <named-content xmlns:xlink="http://www.w3.org/1999/xlink" content-type="dwc:verbatimCoordinates" xlink:type="simple">S08°19.504', E116°30.767'</named-content>, 1035 m, 27-III-2011.</p></tp:treatment-sec><tp:treatment-sec sec-type="Distribution"><title>Distribution.</title><p>West Nusa Tenggara Prov., Lombok (Mt. Pengasingan, Sajang, Santong, Sembalun, Senaru, Sesaot, Tetebatu). Elevation: 625–1450 m.</p></tp:treatment-sec><tp:treatment-sec sec-type="Etymology"><title>Etymology.</title><p>This epithet is based on the Latin participle <italic>disruptus</italic> (broken apart) and refers to its phylogeography which appears to reflect the division of the species in two populations.</p></tp:treatment-sec><tp:treatment-sec sec-type="Notes"><title>Notes.</title><p><italic><tp:taxon-name><tp:taxon-name-part taxon-name-part-type="genus">Trigonopterus</tp:taxon-name-part> <tp:taxon-name-part taxon-name-part-type="species">disruptus</tp:taxon-name-part></tp:taxon-name></italic> Riedel, sp. n. was coded as “<italic><tp:taxon-name><tp:taxon-name-part taxon-name-part-type="genus">Trigonopterus</tp:taxon-name-part></tp:taxon-name></italic> sp. 292” by <xref ref-type="bibr" rid="B16">Tänzler et al. (2014)</xref>.</p><!--PageBreak--></tp:treatment-sec><tp:treatment-sec><!--Section generated to contain objects referenced in tp:taxon-treatment.--><fig id="F26" position="float" orientation="portrait"><label>Figure 26.</label><caption><p><italic><tp:taxon-name><tp:taxon-name-part taxon-name-part-type="genus">Trigonopterus</tp:taxon-name-part> <tp:taxon-name-part taxon-name-part-type="species">disruptus</tp:taxon-name-part></tp:taxon-name></italic> Riedel, sp. n., holotype; <bold>a</bold> Habitus <bold>b</bold> Penis.</p></caption><graphic xmlns:xlink="http://www.w3.org/1999/xlink" xlink:href="zookeys-467-001-g026.jpg" position="float" orientation="portrait" xlink:type="simple" id="oo_35701.jpg"/></fig></tp:treatment-sec><ref-list><ref id="B16"><mixed-citation xmlns:xlink="http://www.w3.org/1999/xlink" xlink:type="simple"><person-group><name name-style="western"><surname>Tänzler</surname><given-names>R</given-names></name><name name-style="western"><surname>Toussaint</surname><given-names>EFA</given-names></name><name name-style="western"><surname>Suhardjono</surname><given-names>YR</given-names></name><name name-style="western"><surname>Balke</surname><given-names>M</given-names></name><name name-style="western"><surname>Riedel</surname><given-names>A</given-names></name></person-group> (<year>2014</year>) <article-title>Multiple transgressions of Wallace’s Line explain diversity of flightless <italic><tp:taxon-name><tp:taxon-name-part taxon-name-part-type="genus">Trigonopterus</tp:taxon-name-part></tp:taxon-name></italic> weevils on Bali.</article-title><source>Proceedings of the Royal Society B: Biological Sciences</source><volume>281</volume>: <elocation-id>20132528</elocation-id>. doi: <ext-link ext-link-type="doi" xlink:href="10.1098/rspb.2013.2528" xlink:type="simple">10.1098/rspb.2013.2528</ext-link></mixed-citation></ref></ref-list></tp:taxon-treatment>
