# Supplementary material for: Ninety-eight new species of Trigonopterus weevils from Sundaland and the Lesser Sunda Islands
Source: Zookeys. 2014 Dec 22;(467):1–162. doi: 10.3897/zookeys.467.8206 (PMC4296478; doi:10.3897/zookeys.467.8206)
Supplement: XML Treatment for Trigonopterus dua [file zookeys.467.8206-treatment28.xml]

<!DOCTYPE tp:taxon-treatment
  PUBLIC "-//TaxonX//DTD Taxonomic Treatment Publishing DTD v0 20100105//EN" "tax-treatment-NSO.dtd">
<tp:taxon-treatment xmlns:tp="http://www.plazi.org/taxpub"><tp:treatment-meta><kwd-group><label>Taxon classification</label><kwd><named-content content-type="kingdom">Animalia</named-content></kwd><kwd><named-content content-type="order">Coleoptera</named-content></kwd><kwd><named-content content-type="family">Curculionidae</named-content></kwd></kwd-group><mixed-citation publication-type="journal"><person-group><name><surname>Riedel</surname><given-names>Alexander</given-names></name><name><surname>Tänzler</surname><given-names>Rene</given-names></name><name><surname>Balke</surname><given-names>Michael</given-names></name><name><surname>Rahmadi</surname><given-names>Cahyo</given-names></name><name><surname>Suhardjono</surname><given-names>Yayuk R.</given-names></name></person-group><article-title>Ninety-eight new species of <italic><tp:taxon-name><tp:taxon-name-part taxon-name-part-type="genus">Trigonopterus</tp:taxon-name-part></tp:taxon-name></italic> weevils from Sundaland and the Lesser Sunda Islands</article-title><source>Zookeys</source><day>22</day><month>12</month><year>2014</year><volume>2014</volume><issue>467</issue><fpage>1</fpage><lpage>162</lpage><pub-id pub-id-type="doi">10.3897/zookeys.467.8206</pub-id></mixed-citation></tp:treatment-meta><tp:nomenclature><label>27.</label><tp:taxon-name>
                            <tp:taxon-name-part taxon-name-part-type="genus">Trigonopterus</tp:taxon-name-part>
                            <tp:taxon-name-part taxon-name-part-type="species">dua</tp:taxon-name-part>
                            <object-id xmlns:xlink="http://www.w3.org/1999/xlink" content-type="zoobank" xlink:type="simple">http://zoobank.org/CF312224-7D32-4057-A0D3-0238FF8F7478</object-id>
                        </tp:taxon-name><tp:taxon-authority>Riedel</tp:taxon-authority><tp:taxon-status xmlns:xlink="http://www.w3.org/1999/xlink" xlink:type="simple">sp. n.</tp:taxon-status></tp:nomenclature><tp:treatment-sec sec-type="Diagnostic description"><title>Diagnostic description.</title><p>Holotype, male (Fig. <xref ref-type="fig" rid="F27">27a</xref>). Length 1.82 mm. Color of antennae and tarsi ferruginous; remainder black. Body subovate, in dorsal aspect and in profile with weak constriction between pronotum and elytron. Rostrum with median ridge and pair of indistinct submedian ridges, intervening furrows each with sparse row of mesad directed setae; epistome simple. Pronotum coarsely punctate, rugose, with median costa; with sparse, slender, subrecumbent scales. Elytra with striae deeply impressed, each with row of short suberect scales; intervals costate, subglabrous; in basal half incised suture bordered by row of punctures. Femora with simple, crenate anteroventral ridge. Metafemur subapically with stridulatory patch. Metatibia apically with slender, slightly posteriad curved uncus; with premucro. Abdominal ventrite 5 flat, coarsely punctate. Penis (Fig. <xref ref-type="fig" rid="F27">27b</xref>) with sides of body subparallel; apical 1/5 broadly angulate, subglabrous, medially rounded and sparsely setose; transfer apparatus compact, symmetrical; apodemes 2.6 × as long as body; ductus ejaculatorius without bulbus. <bold>Intraspecific variation.</bold> Length 1.82–1.88 mm. Female rostrum in apical half dorsally subglabrous, sparsely punctate.</p></tp:treatment-sec><tp:treatment-sec sec-type="Material examined"><title>Material examined.</title><p>Holotype (MZB): ARC2232 (EMBL # LM655688), East Nusa Tenggara Prov., Flores Isl., Labuhan Bajo, Roe, sample 3, <named-content xmlns:xlink="http://www.w3.org/1999/xlink" content-type="dwc:verbatimCoordinates" xlink:type="simple">S08°36.259', E120°01.539'</named-content>, 975 m, 13-III-2011. Paratypes (MZB, SMNK, ZSM): Flores Isl., Labuhan Bajo: 1 ex, ARC2217 (EMBL # LM655673), Roe, sample 1, <named-content xmlns:xlink="http://www.w3.org/1999/xlink" content-type="dwc:verbatimCoordinates" xlink:type="simple">S08°36.540', E120°01.871'</named-content>, 955 m, earthworm-dominated habitat, 13-III-2011; 2 exx, ARC2589 (EMBL # LM655898), ARC3626 (EMBL # LM656056), Roe, sample 3, <named-content xmlns:xlink="http://www.w3.org/1999/xlink" content-type="dwc:verbatimCoordinates" xlink:type="simple">S08°36.259', E120°01.539'</named-content>, 975 m, 13-III-2011; 1 ex, ARC2226 (EMBL # LM655682), Roe, sample 5, <named-content xmlns:xlink="http://www.w3.org/1999/xlink" content-type="dwc:verbatimCoordinates" xlink:type="simple">S08°35.395', E120°00.383'</named-content>, 790 m, 13-III-2011; 1 ex, same data as holotype; 3 exx, ARC2244 (EMBL # LM655699), ARC2593 (EMBL # LM655902), ARC2594 (EMBL # LM655903), Tebedo, sample 1, <named-content xmlns:xlink="http://www.w3.org/1999/xlink" content-type="dwc:verbatimCoordinates" xlink:type="simple">S08°29.848', E119°59.633'</named-content>, 525 m, 14-III-2011.</p></tp:treatment-sec><tp:treatment-sec sec-type="Distribution"><title>Distribution.</title><p>East Nusa Tenggara Prov., Flores (Labuhan Bajo). Elevation: 525–975 m.</p></tp:treatment-sec><tp:treatment-sec sec-type="Etymology"><title>Etymology.</title><p>This epithet is based on the Indonesian word for “two” and is treated as a noun in apposition.</p></tp:treatment-sec><tp:treatment-sec sec-type="Notes"><title>Notes.</title><p><italic><tp:taxon-name><tp:taxon-name-part taxon-name-part-type="genus">Trigonopterus</tp:taxon-name-part> <tp:taxon-name-part taxon-name-part-type="species">dua</tp:taxon-name-part></tp:taxon-name></italic> Riedel, sp. n. was coded as “<italic><tp:taxon-name><tp:taxon-name-part taxon-name-part-type="genus">Trigonopterus</tp:taxon-name-part></tp:taxon-name></italic> sp. 284”.</p></tp:treatment-sec><tp:treatment-sec><!--Section generated to contain objects referenced in tp:taxon-treatment.--><fig id="F27" position="float" orientation="portrait"><label>Figure 27.</label><caption><p><italic><tp:taxon-name><tp:taxon-name-part taxon-name-part-type="genus">Trigonopterus</tp:taxon-name-part> <tp:taxon-name-part taxon-name-part-type="species">dua</tp:taxon-name-part></tp:taxon-name></italic> Riedel, sp. n., holotype; <bold>a</bold> Habitus <bold>b</bold> Penis.</p></caption><graphic xmlns:xlink="http://www.w3.org/1999/xlink" xlink:href="zookeys-467-001-g027.jpg" position="float" orientation="portrait" xlink:type="simple" id="oo_35702.jpg"/></fig></tp:treatment-sec></tp:taxon-treatment>
