# Supplementary material for: Ninety-eight new species of Trigonopterus weevils from Sundaland and the Lesser Sunda Islands
Source: Zookeys. 2014 Dec 22;(467):1–162. doi: 10.3897/zookeys.467.8206 (PMC4296478; doi:10.3897/zookeys.467.8206)
Supplement: XML Treatment for Trigonopterus duabelas [file zookeys.467.8206-treatment29.xml]

<!DOCTYPE tp:taxon-treatment
  PUBLIC "-//TaxonX//DTD Taxonomic Treatment Publishing DTD v0 20100105//EN" "tax-treatment-NSO.dtd">
<tp:taxon-treatment xmlns:tp="http://www.plazi.org/taxpub"><tp:treatment-meta><kwd-group><label>Taxon classification</label><kwd><named-content content-type="kingdom">Animalia</named-content></kwd><kwd><named-content content-type="order">Coleoptera</named-content></kwd><kwd><named-content content-type="family">Curculionidae</named-content></kwd></kwd-group><mixed-citation publication-type="journal"><person-group><name><surname>Riedel</surname><given-names>Alexander</given-names></name><name><surname>Tänzler</surname><given-names>Rene</given-names></name><name><surname>Balke</surname><given-names>Michael</given-names></name><name><surname>Rahmadi</surname><given-names>Cahyo</given-names></name><name><surname>Suhardjono</surname><given-names>Yayuk R.</given-names></name></person-group><article-title>Ninety-eight new species of <italic><tp:taxon-name><tp:taxon-name-part taxon-name-part-type="genus">Trigonopterus</tp:taxon-name-part></tp:taxon-name></italic> weevils from Sundaland and the Lesser Sunda Islands</article-title><source>Zookeys</source><day>22</day><month>12</month><year>2014</year><volume>2014</volume><issue>467</issue><fpage>1</fpage><lpage>162</lpage><pub-id pub-id-type="doi">10.3897/zookeys.467.8206</pub-id></mixed-citation></tp:treatment-meta><tp:nomenclature><label>28.</label><tp:taxon-name>
                            <tp:taxon-name-part taxon-name-part-type="genus">Trigonopterus</tp:taxon-name-part>
                            <tp:taxon-name-part taxon-name-part-type="species">duabelas</tp:taxon-name-part>
                            <object-id xmlns:xlink="http://www.w3.org/1999/xlink" content-type="zoobank" xlink:type="simple">http://zoobank.org/5BE6A9EF-9228-4BF8-9EAF-B8B9DB1692A5</object-id>
                        </tp:taxon-name><tp:taxon-authority>Riedel</tp:taxon-authority><tp:taxon-status xmlns:xlink="http://www.w3.org/1999/xlink" xlink:type="simple">sp. n.</tp:taxon-status></tp:nomenclature><tp:treatment-sec sec-type="Diagnostic description"><title>Diagnostic description.</title><p>Holotype, male (Fig. <xref ref-type="fig" rid="F28">28a</xref>). Length 2.80 mm. Color of tarsi and antenna ferruginous, remainder black. Body elongate; in dorsal aspect with marked constriction between pronotum and elytron; with distinct constriction in profile. Rostrum dorsally microreticulate, dull; with median ridge and pair of indistinct submedian ridges; intervening furrows each with row of erect scales; epistome with transverse, angulate ridge forming distinct median denticle. Pronotum ante<!--PageBreak-->rolaterally angularly projecting; with distinct subapical constriction; disk coarsely punctate, punctures each with one erect seta; interspaces microreticulate; with median ridge. Elytra with striae deeply impressed, each with row of suberect scales; intervals irregularly costate, partly tuberculate, nude, weakly microreticulate; interval 7 swollen subapically, laterally weakly projecting; sutural interval subapically with minute tooth. Femora edentate. Metafemur subapically with stridulatory patch and transverse ridge. Abdominal ventrite 5 densely punctate, setose, in apical half with impression. Penis (Fig. <xref ref-type="fig" rid="F28">28b</xref>) in profile markedly curved; in dorsal aspect body slender, sides subparallel; ventral edge of apex retracted, with median extension small, dentiform; transfer apparatus flagelliform, 1.9 × as long as body; apodemes 2.2 × as long as body; ductus ejaculatorius without bulbus. <bold>Intraspecific variation.</bold> Length 2.2–2.8 mm. Color of legs entirely ferruginous in specimens from Mt. Slamet; sutural interval ferruginous or black. Female rostrum dorsally with pairs of lateral and submedian furrows; epistome simple. Elytral interval 3 more or less swollen. Female abdominal ventrite 5 flat. Penis with flagelliform transfer apparatus 1.7–1.9 × longer than body.</p></tp:treatment-sec><tp:treatment-sec sec-type="Material examined"><title>Material examined.</title><p>Holotype (MZB): ARC0284 (EMBL # LM655474), C-Java Prov., N slopes of Dieng figau, Petungkriyono, Mt. Deles, sample 1, <named-content xmlns:xlink="http://www.w3.org/1999/xlink" content-type="dwc:verbatimCoordinates" xlink:type="simple">S07°08.221', E109°43.599'</named-content>, 1505 m, 24-VIII-2006. Paratypes (MZB, SMNK): C-Java Prov.: ARC0283 (EMBL # LM655473), same data as holotype; 2 exx, ARC2491 (EMBL # LM655828), ARC2492 (EMBL # LM655829), Mt. Slamet, Guci, sample 2, <named-content xmlns:xlink="http://www.w3.org/1999/xlink" content-type="dwc:verbatimCoordinates" xlink:type="simple">S07°13.255', E109°11.005'</named-content>, 1858 m, 26-XI-2011; 4 exx, ARC2493 (EMBL # LM655830), ARC2494 (EMBL # LM655831), ARC2495 (EMBL # LM655832), Mt. Slamet, Guci, sample 6, <named-content xmlns:xlink="http://www.w3.org/1999/xlink" content-type="dwc:verbatimCoordinates" xlink:type="simple">S07°11.983', E109°10.556'</named-content>, 1671 m, 27-XI-2011; 1 ex, Mt. Slamet, Guci, sample 7, <named-content xmlns:xlink="http://www.w3.org/1999/xlink" content-type="dwc:verbatimCoordinates" xlink:type="simple">S07°11.906', E109°10.486'</named-content>, 1653 m, 27-XI-2011.</p></tp:treatment-sec><tp:treatment-sec sec-type="Distribution"><title>Distribution.</title><p>C-Java Prov. (Dieng, Mt. Slamet). Elevation: 1505–1858 m.</p></tp:treatment-sec><tp:treatment-sec sec-type="Etymology"><title>Etymology.</title><p>This epithet is based on the Indonesian word for “twelve” and is treated as a noun in apposition.</p></tp:treatment-sec><tp:treatment-sec sec-type="Notes"><title>Notes.</title><p><italic><tp:taxon-name><tp:taxon-name-part taxon-name-part-type="genus">Trigonopterus</tp:taxon-name-part> <tp:taxon-name-part taxon-name-part-type="species">duabelas</tp:taxon-name-part></tp:taxon-name></italic> Riedel, sp. n. was coded as “<italic><tp:taxon-name><tp:taxon-name-part taxon-name-part-type="genus">Trigonopterus</tp:taxon-name-part></tp:taxon-name></italic> sp. 444”. Cox1 sequences of the populations from Dieng and Mt. Slamet differ 4.6–5.4 % <italic>p</italic>-distance, but no distinct morphological differences could be found.</p></tp:treatment-sec><tp:treatment-sec><!--Section generated to contain objects referenced in tp:taxon-treatment.--><fig id="F28" position="float" orientation="portrait"><label>Figure 28.</label><caption><p><italic><tp:taxon-name><tp:taxon-name-part taxon-name-part-type="genus">Trigonopterus</tp:taxon-name-part> <tp:taxon-name-part taxon-name-part-type="species">duabelas</tp:taxon-name-part></tp:taxon-name></italic> Riedel, sp. n., holotype; <bold>a</bold> Habitus <bold>b</bold> Penis.</p></caption><graphic xmlns:xlink="http://www.w3.org/1999/xlink" xlink:href="zookeys-467-001-g028.jpg" position="float" orientation="portrait" xlink:type="simple" id="oo_35703.jpg"/></fig></tp:treatment-sec></tp:taxon-treatment>
