# Supplementary material for: Ninety-eight new species of Trigonopterus weevils from Sundaland and the Lesser Sunda Islands
Source: Zookeys. 2014 Dec 22;(467):1–162. doi: 10.3897/zookeys.467.8206 (PMC4296478; doi:10.3897/zookeys.467.8206)
Supplement: XML Treatment for Trigonopterus echinatus [file zookeys.467.8206-treatment30.xml]

<!DOCTYPE tp:taxon-treatment
  PUBLIC "-//TaxonX//DTD Taxonomic Treatment Publishing DTD v0 20100105//EN" "tax-treatment-NSO.dtd">
<tp:taxon-treatment xmlns:tp="http://www.plazi.org/taxpub"><tp:treatment-meta><kwd-group><label>Taxon classification</label><kwd><named-content content-type="kingdom">Animalia</named-content></kwd><kwd><named-content content-type="order">Coleoptera</named-content></kwd><kwd><named-content content-type="family">Curculionidae</named-content></kwd></kwd-group><mixed-citation publication-type="journal"><person-group><name><surname>Riedel</surname><given-names>Alexander</given-names></name><name><surname>Tänzler</surname><given-names>Rene</given-names></name><name><surname>Balke</surname><given-names>Michael</given-names></name><name><surname>Rahmadi</surname><given-names>Cahyo</given-names></name><name><surname>Suhardjono</surname><given-names>Yayuk R.</given-names></name></person-group><article-title>Ninety-eight new species of <italic><tp:taxon-name><tp:taxon-name-part taxon-name-part-type="genus">Trigonopterus</tp:taxon-name-part></tp:taxon-name></italic> weevils from Sundaland and the Lesser Sunda Islands</article-title><source>Zookeys</source><day>22</day><month>12</month><year>2014</year><volume>2014</volume><issue>467</issue><fpage>1</fpage><lpage>162</lpage><pub-id pub-id-type="doi">10.3897/zookeys.467.8206</pub-id></mixed-citation></tp:treatment-meta><tp:nomenclature><label>29.</label><tp:taxon-name>
                            <tp:taxon-name-part taxon-name-part-type="genus">Trigonopterus</tp:taxon-name-part>
                            <tp:taxon-name-part taxon-name-part-type="species">echinatus</tp:taxon-name-part>
                            <object-id xmlns:xlink="http://www.w3.org/1999/xlink" content-type="zoobank" xlink:type="simple">http://zoobank.org/354FC9B5-0CC9-416F-8679-4A7860911EF4</object-id>
                        </tp:taxon-name><tp:taxon-authority>Riedel</tp:taxon-authority><tp:taxon-status xmlns:xlink="http://www.w3.org/1999/xlink" xlink:type="simple">sp. n.</tp:taxon-status></tp:nomenclature><tp:treatment-sec sec-type="Diagnostic description"><title>Diagnostic description.</title><p>Holotype, male (Fig. <xref ref-type="fig" rid="F29">29a</xref>). Length 1.88 mm. Color of legs and head ferruginous; remainder black, pronotum dull, elytra with bronze lustre. Body subovate; in dorsal aspect and in profile with distinct constriction between pronotum and elytron. Rostrum in apical half granulate-punctate, in basal half with irregular median ridge and pair of submedian ridges; with sparse suberect scales; epistome with transverse, angulate ridge. Pronotum with shallow subapical constriction; disk coarsely punctate; each puncture containing erect clavate scale inserting at <!--PageBreak-->posterior rim; with short median ridge. Elytra with striae marked by deep punctures; in front of each puncture with elongate-claviform, erect scale; intervals weakly costate, subglabrous; interval 7 subapically forming denticulate ridge; sutural interval simple. Femora edentate. Metafemur subapically without stridulatory patch. Abdominal ventrite 5 flat, microreticulate, sparsely setose. Penis (Fig. <xref ref-type="fig" rid="F29">29b</xref>) with apex asymmetrically extended to the right; apical extension long; basal orifice ventrally without rim; apodemes short, 0.5 × as long as body; ductus ejaculatorius with bulbus. <bold>Intraspecific variation.</bold> Length 1.72–2.04 mm. Color of elytra with bronze lustre more or less distinct. Female rostrum dorsally in apical half subglabrous, with small punctures; epistome simple.</p></tp:treatment-sec><tp:treatment-sec sec-type="Material examined"><title>Material examined.</title><p>Holotype (MZB): ARC0204 (EMBL # LM655426), W-Java Prov., Ciamis, Mt. Sawal, Batu Cakra, sample 1, <named-content xmlns:xlink="http://www.w3.org/1999/xlink" content-type="dwc:verbatimCoordinates" xlink:type="simple">S07°14.920', E108°15.762'</named-content>, 990 m, 01-X-2005. Paratypes (MZB, SMNK): W-Java Prov.: 1 ex, ARC2503 (EMBL # LM655840), Ciamis, Panjalu, Tembong, Mt. Sawal, sample 1, <named-content xmlns:xlink="http://www.w3.org/1999/xlink" content-type="dwc:verbatimCoordinates" xlink:type="simple">S07°10.528', E108°16.423'</named-content>, 1314 m, sifted; 8 exx, ARC2696 (EMBL # LM655952), ARC2697 (EMBL # LM655953), ARC2698 (EMBL # LM655954), Garut, Cikajang, Mt. Payung, sample 1, <named-content xmlns:xlink="http://www.w3.org/1999/xlink" content-type="dwc:verbatimCoordinates" xlink:type="simple">S07°25.345', E107°48.825'</named-content>, 1085 m, 26-IV-2012.</p></tp:treatment-sec><tp:treatment-sec sec-type="Distribution"><title>Distribution.</title><p>W-Java Prov. (Mt. Payung, Mt. Sawal). Elevation: 990–1314 m.</p></tp:treatment-sec><tp:treatment-sec sec-type="Etymology"><title>Etymology.</title><p>This epithet is based on the Latin adjective <italic>echinatus</italic> (prickly) and refers to the species´ erect scales that resemble spines.</p></tp:treatment-sec><tp:treatment-sec sec-type="Notes"><title>Notes.</title><p><italic><tp:taxon-name><tp:taxon-name-part taxon-name-part-type="genus">Trigonopterus</tp:taxon-name-part> <tp:taxon-name-part taxon-name-part-type="species">echinatus</tp:taxon-name-part></tp:taxon-name></italic> Riedel, sp. n. was coded as “<italic><tp:taxon-name><tp:taxon-name-part taxon-name-part-type="genus">Trigonopterus</tp:taxon-name-part></tp:taxon-name></italic> sp. 337”.</p></tp:treatment-sec><tp:treatment-sec><!--Section generated to contain objects referenced in tp:taxon-treatment.--><fig id="F29" position="float" orientation="portrait"><label>Figure 29.</label><caption><p><italic><tp:taxon-name><tp:taxon-name-part taxon-name-part-type="genus">Trigonopterus</tp:taxon-name-part> <tp:taxon-name-part taxon-name-part-type="species">echinatus</tp:taxon-name-part></tp:taxon-name></italic> Riedel, sp. n., holotype; <bold>a</bold> Habitus <bold>b</bold> Penis.</p></caption><graphic xmlns:xlink="http://www.w3.org/1999/xlink" xlink:href="zookeys-467-001-g029.jpg" position="float" orientation="portrait" xlink:type="simple" id="oo_35704.jpg"/></fig></tp:treatment-sec></tp:taxon-treatment>
