# Supplementary material for: Ninety-eight new species of Trigonopterus weevils from Sundaland and the Lesser Sunda Islands
Source: Zookeys. 2014 Dec 22;(467):1–162. doi: 10.3897/zookeys.467.8206 (PMC4296478; doi:10.3897/zookeys.467.8206)
Supplement: XML Treatment for Trigonopterus florensis [file zookeys.467.8206-treatment34.xml]

<!DOCTYPE tp:taxon-treatment
  PUBLIC "-//TaxonX//DTD Taxonomic Treatment Publishing DTD v0 20100105//EN" "tax-treatment-NSO.dtd">
<tp:taxon-treatment xmlns:tp="http://www.plazi.org/taxpub"><tp:treatment-meta><kwd-group><label>Taxon classification</label><kwd><named-content content-type="kingdom">Animalia</named-content></kwd><kwd><named-content content-type="order">Coleoptera</named-content></kwd><kwd><named-content content-type="family">Curculionidae</named-content></kwd></kwd-group><mixed-citation publication-type="journal"><person-group><name><surname>Riedel</surname><given-names>Alexander</given-names></name><name><surname>Tänzler</surname><given-names>Rene</given-names></name><name><surname>Balke</surname><given-names>Michael</given-names></name><name><surname>Rahmadi</surname><given-names>Cahyo</given-names></name><name><surname>Suhardjono</surname><given-names>Yayuk R.</given-names></name></person-group><article-title>Ninety-eight new species of <italic><tp:taxon-name><tp:taxon-name-part taxon-name-part-type="genus">Trigonopterus</tp:taxon-name-part></tp:taxon-name></italic> weevils from Sundaland and the Lesser Sunda Islands</article-title><source>Zookeys</source><day>22</day><month>12</month><year>2014</year><volume>2014</volume><issue>467</issue><fpage>1</fpage><lpage>162</lpage><pub-id pub-id-type="doi">10.3897/zookeys.467.8206</pub-id></mixed-citation></tp:treatment-meta><tp:nomenclature><label>33.</label><tp:taxon-name>
                            <tp:taxon-name-part taxon-name-part-type="genus">Trigonopterus</tp:taxon-name-part>
                            <tp:taxon-name-part taxon-name-part-type="species">florensis</tp:taxon-name-part>
                            <object-id xmlns:xlink="http://www.w3.org/1999/xlink" content-type="zoobank" xlink:type="simple">http://zoobank.org/40D2DD79-FF31-49D5-B45A-A89B47F5A0F1</object-id>
                        </tp:taxon-name><tp:taxon-authority>Riedel</tp:taxon-authority><tp:taxon-status xmlns:xlink="http://www.w3.org/1999/xlink" xlink:type="simple">sp. n.</tp:taxon-status></tp:nomenclature><tp:treatment-sec sec-type="Diagnostic description"><title>Diagnostic description.</title><p>Holotype, male (Fig. <xref ref-type="fig" rid="F33">33a</xref>). Length 1.72 mm. Color of antennae and tarsi ferruginous, remainder black. Body in dorsal aspect with marked constriction between pronotum and elytron; with distinct constriction in profile. Rostrum with median ridge and pair of submedian ridges, anteriorly coarsely punctate-scabrous; epistome with transverse, subangulate ridge. Pronotum with subapical constriction; disk coarsely punctate-reticulate, sparsely setose; with pair of curved sublateral impressions; medially swollen. Elytra relatively compact; with striae deeply impressed, each with row of short suberect bristles; intervals costate, subglabrous; apex narrow, round<!--PageBreak-->ed. Femora each with small tooth. Metafemur subapically with stridulatory patch. Abdominal ventrite 5 coarsely punctate, with shallow median impression bordered by pair of weak longitudinal costae. Penis (Fig. <xref ref-type="fig" rid="F33">33b</xref>) with sides subparallel, in apical third markedly converging to narrow subglabrous apex; transfer apparatus flagelliform, 3.9 × as long as body; apodemes 3.5 × as long as body; ductus ejaculatorius torn and apical portion missing. <bold>Intraspecific variation.</bold> Length 1.48–2.04 mm. Color of elytra dark ferruginous to black. Female rostrum dorsally in apical half subglabrous, with submedian rows of sparse minute punctures, with dorsolateral pair of furrows; epistome simple. Pronotum in smaller specimens narrower, in large specimens wider. Elytra in larger specimens with humeri more distinctly subangularly projecting laterad, in smaller specimens evenly rounded; intervals weakly costate in smaller specimens, markedly costate or carinate in larger specimens. Penis with flagelliform transfer apparatus 3.9–4.0 × as long as body; apodemes 3.2–3.7 × as long as body.</p></tp:treatment-sec><tp:treatment-sec sec-type="Material examined"><title>Material examined.</title><p>Holotype (MZB): ARC3618 (EMBL # LM656048), East Nusa Tenggara Prov., Flores, Ruteng, Mt. Ranaka, sample 1, <named-content xmlns:xlink="http://www.w3.org/1999/xlink" content-type="dwc:verbatimCoordinates" xlink:type="simple">S08°37.321', E120°31.463'</named-content> 1535 m, 08-III-2011. Paratypes (MZB, SMNK, ZSM): Flores: 3 exx, ARC3616 (EMBL # LM656046), ARC3617 (EMBL # LM656047), ARC3619 (EMBL # LM656049), same data as holotype; 2 exx, ARC2189 (EMBL # LM655646), ARC2190 (EMBL # LM655647), Ruteng, Lake Ranamese, sample 1, <named-content xmlns:xlink="http://www.w3.org/1999/xlink" content-type="dwc:verbatimCoordinates" xlink:type="simple">S08°37.705', E120°33.702'</named-content>, 1320 m, 08-III-2011; 1 ex, ARC3621 (EMBL # LM656051), Ruteng, Lake Ranamese, sample 4, <named-content xmlns:xlink="http://www.w3.org/1999/xlink" content-type="dwc:verbatimCoordinates" xlink:type="simple">S08°37.705', E120°33.702'</named-content>, 1250 m, 08-III-2011; 2 exx, ARC2210 (EMBL # LM655666), ARC3620 (EMBL # LM656050), Ruteng, Golo Lusang, sample 1, <named-content xmlns:xlink="http://www.w3.org/1999/xlink" content-type="dwc:verbatimCoordinates" xlink:type="simple">S08°39.864', E120°27.322'</named-content>, 1590 m, 11-III-2011.</p></tp:treatment-sec><tp:treatment-sec sec-type="Distribution"><title>Distribution.</title><p>East Nusa Tenggara Prov., Flores (Golo Lusang, Mt. Ranaka, Lake Ranamese). Elevation: 1250–1590 m.</p></tp:treatment-sec><tp:treatment-sec sec-type="Etymology"><title>Etymology.</title><p>This epithet is based on the island of Flores.</p></tp:treatment-sec><tp:treatment-sec sec-type="Notes"><title>Notes.</title><p><italic><tp:taxon-name><tp:taxon-name-part taxon-name-part-type="genus">Trigonopterus</tp:taxon-name-part> <tp:taxon-name-part taxon-name-part-type="species">florensis</tp:taxon-name-part></tp:taxon-name></italic> Riedel, sp. n. was coded as “<italic><tp:taxon-name><tp:taxon-name-part taxon-name-part-type="genus">Trigonopterus</tp:taxon-name-part></tp:taxon-name></italic> sp. 440”. Morphologically it is very similar to <italic><tp:taxon-name><tp:taxon-name-part taxon-name-part-type="genus">Trigonopterus</tp:taxon-name-part> <tp:taxon-name-part taxon-name-part-type="species">pseudoflorensis</tp:taxon-name-part></tp:taxon-name></italic> Riedel, sp. n. and <italic><tp:taxon-name><tp:taxon-name-part taxon-name-part-type="genus">Trigonopterus</tp:taxon-name-part> <tp:taxon-name-part taxon-name-part-type="species">paraflorensis</tp:taxon-name-part></tp:taxon-name></italic> Riedel, sp. n. but its cox1 sequences differ 6.69%, respectively 7.75% smallest interspecific <italic>p</italic>-distance.</p></tp:treatment-sec><tp:treatment-sec><!--Section generated to contain objects referenced in tp:taxon-treatment.--><fig id="F33" position="float" orientation="portrait"><label>Figure 33.</label><caption><p><italic><tp:taxon-name><tp:taxon-name-part taxon-name-part-type="genus">Trigonopterus</tp:taxon-name-part> <tp:taxon-name-part taxon-name-part-type="species">florensis</tp:taxon-name-part></tp:taxon-name></italic> Riedel, sp. n., holotype; <bold>a</bold> Habitus <bold>b</bold> Penis.</p></caption><graphic xmlns:xlink="http://www.w3.org/1999/xlink" xlink:href="zookeys-467-001-g033.jpg" position="float" orientation="portrait" xlink:type="simple" id="oo_35708.jpg"/></fig></tp:treatment-sec></tp:taxon-treatment>
