# Supplementary material for: Ninety-eight new species of Trigonopterus weevils from Sundaland and the Lesser Sunda Islands
Source: Zookeys. 2014 Dec 22;(467):1–162. doi: 10.3897/zookeys.467.8206 (PMC4296478; doi:10.3897/zookeys.467.8206)
Supplement: XML Treatment for Trigonopterus fulgidus [file zookeys.467.8206-treatment36.xml]

<!DOCTYPE tp:taxon-treatment
  PUBLIC "-//TaxonX//DTD Taxonomic Treatment Publishing DTD v0 20100105//EN" "tax-treatment-NSO.dtd">
<tp:taxon-treatment xmlns:tp="http://www.plazi.org/taxpub"><tp:treatment-meta><kwd-group><label>Taxon classification</label><kwd><named-content content-type="kingdom">Animalia</named-content></kwd><kwd><named-content content-type="order">Coleoptera</named-content></kwd><kwd><named-content content-type="family">Curculionidae</named-content></kwd></kwd-group><mixed-citation publication-type="journal"><person-group><name><surname>Riedel</surname><given-names>Alexander</given-names></name><name><surname>Tänzler</surname><given-names>Rene</given-names></name><name><surname>Balke</surname><given-names>Michael</given-names></name><name><surname>Rahmadi</surname><given-names>Cahyo</given-names></name><name><surname>Suhardjono</surname><given-names>Yayuk R.</given-names></name></person-group><article-title>Ninety-eight new species of <italic><tp:taxon-name><tp:taxon-name-part taxon-name-part-type="genus">Trigonopterus</tp:taxon-name-part></tp:taxon-name></italic> weevils from Sundaland and the Lesser Sunda Islands</article-title><source>Zookeys</source><day>22</day><month>12</month><year>2014</year><volume>2014</volume><issue>467</issue><fpage>1</fpage><lpage>162</lpage><pub-id pub-id-type="doi">10.3897/zookeys.467.8206</pub-id></mixed-citation></tp:treatment-meta><tp:nomenclature><label>35.</label><tp:taxon-name>
                            <tp:taxon-name-part taxon-name-part-type="genus">Trigonopterus</tp:taxon-name-part>
                            <tp:taxon-name-part taxon-name-part-type="species">fulgidus</tp:taxon-name-part>
                            <object-id xmlns:xlink="http://www.w3.org/1999/xlink" content-type="zoobank" xlink:type="simple">http://zoobank.org/CB109322-B3C5-4108-B272-5F27B08F5ACB</object-id>
                        </tp:taxon-name><tp:taxon-authority>Riedel</tp:taxon-authority><tp:taxon-status xmlns:xlink="http://www.w3.org/1999/xlink" xlink:type="simple">sp. n.</tp:taxon-status></tp:nomenclature><tp:treatment-sec sec-type="Diagnostic description"><title>Diagnostic description.</title><p>Holotype, male (Fig. <xref ref-type="fig" rid="F35">35a</xref>). Length 3.66 mm. Color of legs, head and ventral surface ferruginous; pronotum and elytron reddish coppery, partly with slight greenish lustre. Body in dorsal aspect with marked constriction between pronotum and elytron; in profile dorsally convex. Rostrum in apical third scabrous; in basal half with median and pair of submedian ridges; intervening furrows each with row of coarse punctures and suberect piliform scales; epistome with transverse, angulate ridge forming distinct median denticle. Pronotum with sides subparallel; anteriorly abruptly rounded to subapical constriction; disk with pair of submedian impressions, coarsely punctate, reticulate; each puncture containing inconspicuous seta; medially swollen. Elytra with humeri markedly swollen, laterally projecting; interval 4 subbasally swollen, forming dorsal protrusion; interval 5 behind middle weakly swollen, gently projecting from lateral outline; striae distinct; intervals flat, each with row of small punctures; subbasally striae 2–6 deeply incised, intervals and humeral callus densely coarsely punctate; punctures each bearing small inconspicuous scale. Anteroventral ridge of femora distinct, in meso- and metafemur forming large tooth. Metafemur subapically with stridulatory patch. Dorsal edge of pro- and mesotibia subbasally with angulation; meso- and metatibia subapically with dorsal margin concave; mesotibia <!--PageBreak-->in apical 1/3 with tooth on dorsal edge. Abdominal ventrite 5 flat, coarsely punctate; with long, suberect setae. Penis (Fig. <xref ref-type="fig" rid="F35">35b</xref>) with sides of body subparallel; apex subangulate; transfer apparatus small, compact; apodemes 2.0 × as long as body; ductus ejaculatorius without bulbus. <bold>Intraspecific variation.</bold> Length 2.38–3.78 mm. Color of pronotum and elytron ranging from reddish to greenish coppery. Female body more slender. Female rostrum dorsally punctate-rugose, with median and pair of submedian subglabrous costae; epistome simple. Female elytra subovate, without swellings, lateral contour convex, humeri simple.</p></tp:treatment-sec><tp:treatment-sec sec-type="Material examined"><title>Material examined.</title><p>Holotype (MZB): ARC2274 (EMBL # LM655728), West Nusa Tenggara Prov., Lombok, Santong, Rinjani-track, sample 1, <named-content xmlns:xlink="http://www.w3.org/1999/xlink" content-type="dwc:verbatimCoordinates" xlink:type="simple">S08°20.715', E116°19.695'</named-content>, 830 m, 24-III-2011. Paratypes (MZB, SMNK, ZSM): 3 exx, same data as holotype; 4 exx, Santong, Rinjani-track, sample 2, <named-content xmlns:xlink="http://www.w3.org/1999/xlink" content-type="dwc:verbatimCoordinates" xlink:type="simple">S08°20.813', E116°19.778'</named-content>, 870 m, 24-III-2011; 10 exx, ARC2281 (EMBL # LM655735), ARC2282 (EMBL # LM655736), Lombok, Santong, Rinjani-track, sample 3, <named-content xmlns:xlink="http://www.w3.org/1999/xlink" content-type="dwc:verbatimCoordinates" xlink:type="simple">S08°20.996', E116°20.001'</named-content>, 960 m, 25-III-2011; 1 ex, Santong, Rinjani-track, sample 4, <named-content xmlns:xlink="http://www.w3.org/1999/xlink" content-type="dwc:verbatimCoordinates" xlink:type="simple">S08°21.160', E116°20.067'</named-content>, 1005 m, 25-III-2011; 1 ex, Santong, Rinjani-track, sample 5, <named-content xmlns:xlink="http://www.w3.org/1999/xlink" content-type="dwc:verbatimCoordinates" xlink:type="simple">S08°21.351', E116°20.208'</named-content>, 1105 m, 25-III-2011; 1 ex, Santong, Rinjani-track, sample 6, <named-content xmlns:xlink="http://www.w3.org/1999/xlink" content-type="dwc:verbatimCoordinates" xlink:type="simple">S08°21.754', E116°20.476'</named-content>, 1315 m, 25-III-2011; 9 exx, ARC2256 (EMBL # LM655710), ARC2257 (EMBL # LM655711), ARC2258 (EMBL # LM655712), Lombok, Senaru, Rinjani-track, sample 1, <named-content xmlns:xlink="http://www.w3.org/1999/xlink" content-type="dwc:verbatimCoordinates" xlink:type="simple">S08°19.429', E116°24.082'</named-content>, 900 m, 21-III-2011; 2 exx, Lombok, Senaru, Rinjani-track, sample 4, <named-content xmlns:xlink="http://www.w3.org/1999/xlink" content-type="dwc:verbatimCoordinates" xlink:type="simple">S08°20.439', E116°24.047'</named-content>, 1240 m, 21-III-2011; 16 exx, Lombok, Senaru, Rinjani-track, sample 6, <named-content xmlns:xlink="http://www.w3.org/1999/xlink" content-type="dwc:verbatimCoordinates" xlink:type="simple">S08°19.359', E116°24.070'</named-content>, 860 m, 23-III-2011; 3 exx, Senaru, Rinjani-trail, sample 7, <named-content xmlns:xlink="http://www.w3.org/1999/xlink" content-type="dwc:verbatimCoordinates" xlink:type="simple">S08°19.643', E116°24.033'</named-content>, 935 m, 23-III-2011; 7 exx, Senaru, Rinjani-trail, sample 8, <named-content xmlns:xlink="http://www.w3.org/1999/xlink" content-type="dwc:verbatimCoordinates" xlink:type="simple">S08°19.719', E116°24.040'</named-content>, 955 m, 23-III-2011; 12 exx, ARC2288 (EMBL # LM655742), ARC2289 (EMBL # LM655743), ARC2290 (EMBL # LM655744), Lombok, Mt. Rinjani, Bawnau, near Sembalun, sample 1, <named-content xmlns:xlink="http://www.w3.org/1999/xlink" content-type="dwc:verbatimCoordinates" xlink:type="simple">S08°21.136', E116°29.257'</named-content>, 1140 m, 26-III-2011.</p></tp:treatment-sec><tp:treatment-sec sec-type="Distribution"><title>Distribution.</title><p>West Nusa Tenggara Prov., Lombok (Santong, Sembalun, Senaru). Elevation: 830–1240 m.</p></tp:treatment-sec><tp:treatment-sec sec-type="Etymology"><title>Etymology.</title><p>This epithet is based on the Latin adjective <italic>fulgidus</italic> (shining, gleaming) and refers to its vivid coloration.</p></tp:treatment-sec><tp:treatment-sec sec-type="Notes"><title>Notes.</title><p><italic><tp:taxon-name><tp:taxon-name-part taxon-name-part-type="genus">Trigonopterus</tp:taxon-name-part> <tp:taxon-name-part taxon-name-part-type="species">fulgidus</tp:taxon-name-part></tp:taxon-name></italic> Riedel, sp. n. was coded as “<italic><tp:taxon-name><tp:taxon-name-part taxon-name-part-type="genus">Trigonopterus</tp:taxon-name-part></tp:taxon-name></italic> sp. 349” by <xref ref-type="bibr" rid="B16">Tänzler et al. (2014)</xref>.</p></tp:treatment-sec><tp:treatment-sec><!--Section generated to contain objects referenced in tp:taxon-treatment.--><fig id="F35" position="float" orientation="portrait"><label>Figure 35.</label><caption><p><italic><tp:taxon-name><tp:taxon-name-part taxon-name-part-type="genus">Trigonopterus</tp:taxon-name-part> <tp:taxon-name-part taxon-name-part-type="species">fulgidus</tp:taxon-name-part></tp:taxon-name></italic> Riedel, sp. n., holotype; <bold>a</bold> Habitus <bold>b</bold> Penis.</p></caption><graphic xmlns:xlink="http://www.w3.org/1999/xlink" xlink:href="zookeys-467-001-g035.jpg" position="float" orientation="portrait" xlink:type="simple" id="oo_35710.jpg"/></fig></tp:treatment-sec><ref-list><ref id="B16"><mixed-citation xmlns:xlink="http://www.w3.org/1999/xlink" xlink:type="simple"><person-group><name name-style="western"><surname>Tänzler</surname><given-names>R</given-names></name><name name-style="western"><surname>Toussaint</surname><given-names>EFA</given-names></name><name name-style="western"><surname>Suhardjono</surname><given-names>YR</given-names></name><name name-style="western"><surname>Balke</surname><given-names>M</given-names></name><name name-style="western"><surname>Riedel</surname><given-names>A</given-names></name></person-group> (<year>2014</year>) <article-title>Multiple transgressions of Wallace’s Line explain diversity of flightless <italic><tp:taxon-name><tp:taxon-name-part taxon-name-part-type="genus">Trigonopterus</tp:taxon-name-part></tp:taxon-name></italic> weevils on Bali.</article-title><source>Proceedings of the Royal Society B: Biological Sciences</source><volume>281</volume>: <elocation-id>20132528</elocation-id>. doi: <ext-link ext-link-type="doi" xlink:href="10.1098/rspb.2013.2528" xlink:type="simple">10.1098/rspb.2013.2528</ext-link></mixed-citation></ref></ref-list></tp:taxon-treatment>
