# Supplementary material for: Ninety-eight new species of Trigonopterus weevils from Sundaland and the Lesser Sunda Islands
Source: Zookeys. 2014 Dec 22;(467):1–162. doi: 10.3897/zookeys.467.8206 (PMC4296478; doi:10.3897/zookeys.467.8206)
Supplement: XML Treatment for Trigonopterus halimunensis [file zookeys.467.8206-treatment38.xml]

<!DOCTYPE tp:taxon-treatment
  PUBLIC "-//TaxonX//DTD Taxonomic Treatment Publishing DTD v0 20100105//EN" "tax-treatment-NSO.dtd">
<tp:taxon-treatment xmlns:tp="http://www.plazi.org/taxpub"><tp:treatment-meta><kwd-group><label>Taxon classification</label><kwd><named-content content-type="kingdom">Animalia</named-content></kwd><kwd><named-content content-type="order">Coleoptera</named-content></kwd><kwd><named-content content-type="family">Curculionidae</named-content></kwd></kwd-group><mixed-citation publication-type="journal"><person-group><name><surname>Riedel</surname><given-names>Alexander</given-names></name><name><surname>Tänzler</surname><given-names>Rene</given-names></name><name><surname>Balke</surname><given-names>Michael</given-names></name><name><surname>Rahmadi</surname><given-names>Cahyo</given-names></name><name><surname>Suhardjono</surname><given-names>Yayuk R.</given-names></name></person-group><article-title>Ninety-eight new species of <italic><tp:taxon-name><tp:taxon-name-part taxon-name-part-type="genus">Trigonopterus</tp:taxon-name-part></tp:taxon-name></italic> weevils from Sundaland and the Lesser Sunda Islands</article-title><source>Zookeys</source><day>22</day><month>12</month><year>2014</year><volume>2014</volume><issue>467</issue><fpage>1</fpage><lpage>162</lpage><pub-id pub-id-type="doi">10.3897/zookeys.467.8206</pub-id></mixed-citation></tp:treatment-meta><tp:nomenclature><label>37.</label><tp:taxon-name>
                            <tp:taxon-name-part taxon-name-part-type="genus">Trigonopterus</tp:taxon-name-part>
                            <tp:taxon-name-part taxon-name-part-type="species">halimunensis</tp:taxon-name-part>
                            <object-id xmlns:xlink="http://www.w3.org/1999/xlink" content-type="zoobank" xlink:type="simple">http://zoobank.org/FEEBFB61-BDFD-402F-992D-C21CC6BA2AC0</object-id>
                        </tp:taxon-name><tp:taxon-authority>Riedel</tp:taxon-authority><tp:taxon-status xmlns:xlink="http://www.w3.org/1999/xlink" xlink:type="simple">sp. n.</tp:taxon-status></tp:nomenclature><tp:treatment-sec sec-type="Diagnostic description"><title>Diagnostic description.</title><p>Holotype, male (Fig. <xref ref-type="fig" rid="F37">37a</xref>). Length 2.90 mm. Color of head, disk of elytra, legs and antennae ferruginous; remainder black. Body elongate; in dorsal aspect with marked constriction between pronotum and elytron; with distinct constriction in profile. Rostrum with median ridge and pair of submedian ridges, intervening furrows punctate; epistome with indistinct, transverse, subangulate ridge, at middle with denticle. Pronotum anterolaterally weakly angularly projecting; with distinct subapical constriction; disk coarsely punctate-rugose; punctures each with slender suberect scale; with median ridge. Elytra with striae deeply impressed, each with partly abraded row of slender, suberect scales; intervals tuberculate, almost nude; interval 7 swollen subapically, laterally weakly projecting. Femora edentate. Metafemur subapically with stridulatory patch and transverse row of denticles. Metatibia ventrally with sparse row of long erect setae, apically with uncus and distinct premucro. Abdominal ventrite 5 with shallow median impression, punctate, microreticulate. <!--PageBreak-->Penis (Fig. <xref ref-type="fig" rid="F37">37b</xref>) with body in profile curved, basal half flattened; in dorsal aspect sides subparallel; apex medially weakly extended; transfer apparatus flagelliform, ca. 2.4 × as long as body; apodemes 2.6 × as long as body; ductus ejaculatorius without bulbus. <bold>Intraspecific variation.</bold> Length 2.53–3.00 mm. Color of body black to ferruginous. Female rostrum dorsally with longitudinal furrows; epistome simple. Pronotum with anterolateral knobs blunt, somewhat rounded, or more distinct angularly projecting. Elytral striae with erect scales slightly shorter or longer and, rather dense or sparse depending on state of abrasion. Male metatibia ventrally with fringe of long setae dense, sparse or almost absent. Female abdominal ventrite 5 flat or slightly convex.</p></tp:treatment-sec><tp:treatment-sec sec-type="Material examined"><title>Material examined.</title><p>Holotype (MZB): ARC2647 (EMBL # LM655905), West Java Prov., Bogor, Cidahu, Mt. Salak (near Javana Spa), sample 1, <named-content xmlns:xlink="http://www.w3.org/1999/xlink" content-type="dwc:verbatimCoordinates" xlink:type="simple">S06°43.733', E106°42.711'</named-content>, 1429 m, 13-IV-2012. Paratypes (ARC, MZB, SMNK, ZSM): W-Java Prov.: 1 ex, ARC2646 (EMBL # LM655904), same data as holotype; 1 ex, Bogor, Cidahu, Mt. Salak (near Javana Spa), sample 2, <named-content xmlns:xlink="http://www.w3.org/1999/xlink" content-type="dwc:verbatimCoordinates" xlink:type="simple">S06°43.499', E106°42.970'</named-content>, 1550 m, 13-IV-2012; 5 exx, ARC2650 (EMBL # LM655908), ARC2651 (EMBL # LM655909), Bogor, Cidahu, Mt. Salak (near Javana Spa), sample 3, <named-content xmlns:xlink="http://www.w3.org/1999/xlink" content-type="dwc:verbatimCoordinates" xlink:type="simple">S06°43.425', E106°43.227'</named-content>, 1756 m, 13-IV-2012; 4 exx, ARC0103, Mt. Halimun N.P., Pasir Banteng, Mt. Botol, 1550 m, 17-XI-2004; 3 exx, ARC0183 (EMBL # LM655408), Mt. Halimun N.P., Citalahab, Mt. Kendeng, 1550 m, 19-XI-2004; 5 exx, ARC0185 (EMBL # LM655410), Mt. Halimun N.P., Citalahab, Mt. Kendeng, sample 2, <named-content xmlns:xlink="http://www.w3.org/1999/xlink" content-type="dwc:verbatimCoordinates" xlink:type="simple">S06°45.523', E106°31.435'</named-content>, 1600 m, 10-IX-2005; 1 ex, ARC0188 (PCR failed), Mt. Halimun N.P., Citalahab, Mt. Kendeng, sample 1B, <named-content xmlns:xlink="http://www.w3.org/1999/xlink" content-type="dwc:verbatimCoordinates" xlink:type="simple">S06°45.723', E106°31.473'</named-content>, 1695 m, 10-IX-2005.</p></tp:treatment-sec><tp:treatment-sec sec-type="Distribution"><title>Distribution.</title><p>W-Java Prov. (Mt. Halimun Salak N.P.). Elevation: 1429–1756 m.</p></tp:treatment-sec><tp:treatment-sec sec-type="Etymology"><title>Etymology.</title><p>This epithet is based on the type locality.</p></tp:treatment-sec><tp:treatment-sec sec-type="Notes"><title>Notes.</title><p><italic><tp:taxon-name><tp:taxon-name-part taxon-name-part-type="genus">Trigonopterus</tp:taxon-name-part> <tp:taxon-name-part taxon-name-part-type="species">halimunensis</tp:taxon-name-part></tp:taxon-name></italic> Riedel, sp. n. was coded as “<italic><tp:taxon-name><tp:taxon-name-part taxon-name-part-type="genus">Trigonopterus</tp:taxon-name-part></tp:taxon-name></italic> sp. 299” by <xref ref-type="bibr" rid="B16">Tänzler et al. (2014)</xref>.</p></tp:treatment-sec><tp:treatment-sec><!--Section generated to contain objects referenced in tp:taxon-treatment.--><fig id="F37" position="float" orientation="portrait"><label>Figure 37.</label><caption><p><italic><tp:taxon-name><tp:taxon-name-part taxon-name-part-type="genus">Trigonopterus</tp:taxon-name-part> <tp:taxon-name-part taxon-name-part-type="species">halimunensis</tp:taxon-name-part></tp:taxon-name></italic> Riedel, sp. n., holotype; <bold>a</bold> Habitus <bold>b</bold> Penis.</p></caption><graphic xmlns:xlink="http://www.w3.org/1999/xlink" xlink:href="zookeys-467-001-g037.jpg" position="float" orientation="portrait" xlink:type="simple" id="oo_35712.jpg"/></fig></tp:treatment-sec><ref-list><ref id="B16"><mixed-citation xmlns:xlink="http://www.w3.org/1999/xlink" xlink:type="simple"><person-group><name name-style="western"><surname>Tänzler</surname><given-names>R</given-names></name><name name-style="western"><surname>Toussaint</surname><given-names>EFA</given-names></name><name name-style="western"><surname>Suhardjono</surname><given-names>YR</given-names></name><name name-style="western"><surname>Balke</surname><given-names>M</given-names></name><name name-style="western"><surname>Riedel</surname><given-names>A</given-names></name></person-group> (<year>2014</year>) <article-title>Multiple transgressions of Wallace’s Line explain diversity of flightless <italic><tp:taxon-name><tp:taxon-name-part taxon-name-part-type="genus">Trigonopterus</tp:taxon-name-part></tp:taxon-name></italic> weevils on Bali.</article-title><source>Proceedings of the Royal Society B: Biological Sciences</source><volume>281</volume>: <elocation-id>20132528</elocation-id>. doi: <ext-link ext-link-type="doi" xlink:href="10.1098/rspb.2013.2528" xlink:type="simple">10.1098/rspb.2013.2528</ext-link></mixed-citation></ref></ref-list></tp:taxon-treatment>
