# Supplementary material for: Ninety-eight new species of Trigonopterus weevils from Sundaland and the Lesser Sunda Islands
Source: Zookeys. 2014 Dec 22;(467):1–162. doi: 10.3897/zookeys.467.8206 (PMC4296478; doi:10.3897/zookeys.467.8206)
Supplement: XML Treatment for Trigonopterus honjensis [file zookeys.467.8206-treatment39.xml]

<!DOCTYPE tp:taxon-treatment
  PUBLIC "-//TaxonX//DTD Taxonomic Treatment Publishing DTD v0 20100105//EN" "tax-treatment-NSO.dtd">
<tp:taxon-treatment xmlns:tp="http://www.plazi.org/taxpub"><tp:treatment-meta><kwd-group><label>Taxon classification</label><kwd><named-content content-type="kingdom">Animalia</named-content></kwd><kwd><named-content content-type="order">Coleoptera</named-content></kwd><kwd><named-content content-type="family">Curculionidae</named-content></kwd></kwd-group><mixed-citation publication-type="journal"><person-group><name><surname>Riedel</surname><given-names>Alexander</given-names></name><name><surname>Tänzler</surname><given-names>Rene</given-names></name><name><surname>Balke</surname><given-names>Michael</given-names></name><name><surname>Rahmadi</surname><given-names>Cahyo</given-names></name><name><surname>Suhardjono</surname><given-names>Yayuk R.</given-names></name></person-group><article-title>Ninety-eight new species of <italic><tp:taxon-name><tp:taxon-name-part taxon-name-part-type="genus">Trigonopterus</tp:taxon-name-part></tp:taxon-name></italic> weevils from Sundaland and the Lesser Sunda Islands</article-title><source>Zookeys</source><day>22</day><month>12</month><year>2014</year><volume>2014</volume><issue>467</issue><fpage>1</fpage><lpage>162</lpage><pub-id pub-id-type="doi">10.3897/zookeys.467.8206</pub-id></mixed-citation></tp:treatment-meta><tp:nomenclature><label>38.</label><tp:taxon-name>
                            <tp:taxon-name-part taxon-name-part-type="genus">Trigonopterus</tp:taxon-name-part>
                            <tp:taxon-name-part taxon-name-part-type="species">honjensis</tp:taxon-name-part>
                            <object-id xmlns:xlink="http://www.w3.org/1999/xlink" content-type="zoobank" xlink:type="simple">http://zoobank.org/6198FEC4-730D-4207-AA7A-AED444EE0FDF</object-id>
                        </tp:taxon-name><tp:taxon-authority>Riedel</tp:taxon-authority><tp:taxon-status xmlns:xlink="http://www.w3.org/1999/xlink" xlink:type="simple">sp. n.</tp:taxon-status></tp:nomenclature><tp:treatment-sec sec-type="Diagnostic description"><title>Diagnostic description.</title><p>Holotype, male (Fig. <xref ref-type="fig" rid="F38">38a</xref>). Length 2.02 mm. Color ferruginous. Body subovate; in dorsal aspect and in profile with distinct constriction between pronotum and elytron. Rostrum irregularly rugose-punctate; epistome with transverse, curved ridge. Pronotum with shallow subapical constriction; disk reticulate-punctate; punctures with flat, apparently elevated bottom; scales abraded; surface dull, microreticulate. Elytra with striae deeply impressed, in front of each puncture with claviform, suberect scale unless abraded; intervals costate; surface dull, microreticulate; interval 7 in apical half forming distinct ridge. Femora edentate. Metafemur subapically without stridulatory patch. Abdominal ventrite 5 flat, microreticulate, with sparse setae. Penis (Fig. <xref ref-type="fig" rid="F38">38b</xref>) with apex asymmetrically extended on the left; apical extension short; basal orifice ventrally with rim; apodemes short, 0.7 × as long as body; ductus ejaculatorius with bulbus. <bold>Intraspecific variation.</bold> Length 1.99–2.22 mm. Color light to deep fer<!--PageBreak-->ruginous. Female rostrum dorsally in apical half subglabrous, with small punctures; epistome simple. Pronotum with erect clavate scale in each puncture if not abraded.</p></tp:treatment-sec><tp:treatment-sec sec-type="Material examined"><title>Material examined.</title><p>Holotype (MZB): ARC1547 (EMBL # LM655645), Java, Banten-Prov., Ujung Kulon N.P., Tama Jaya, Mt. Honje, sample 4, <named-content xmlns:xlink="http://www.w3.org/1999/xlink" content-type="dwc:verbatimCoordinates" xlink:type="simple">S06°46.141', E105°31.649'</named-content>, 395 m, 23-IV-2010. Paratypes (MZB, SMNK, ZSM): Java, Banten-Prov., Ujung Kulon N.P., Tama Jaya, Mt. Honje: 6 exx, ARC1542 (EMBL # LM655640), ARC1543 (EMBL # LM655641), ARC1544 (EMBL # LM655642), sample 2, <named-content xmlns:xlink="http://www.w3.org/1999/xlink" content-type="dwc:verbatimCoordinates" xlink:type="simple">S06°45.973', E105°31.915'</named-content>, 540 m, 23-IV-2010; 16 exx, sample 4, <named-content xmlns:xlink="http://www.w3.org/1999/xlink" content-type="dwc:verbatimCoordinates" xlink:type="simple">S06°46.141', E105°31.649'</named-content>, 395 m, 23-IV-2010; 2 exx, sample 3, <named-content xmlns:xlink="http://www.w3.org/1999/xlink" content-type="dwc:verbatimCoordinates" xlink:type="simple">S06°46.009', E105°31.761'</named-content>, 465 m, 23-IV-2010.</p></tp:treatment-sec><tp:treatment-sec sec-type="Distribution"><title>Distribution.</title><p>Banten Prov. (Ujung Kulon N.P.). Elevation: 395–540 m.</p></tp:treatment-sec><tp:treatment-sec sec-type="Etymology"><title>Etymology.</title><p>This epithet is based on the type locality, Mt. Honje.</p></tp:treatment-sec><tp:treatment-sec sec-type="Notes"><title>Notes.</title><p><italic><tp:taxon-name><tp:taxon-name-part taxon-name-part-type="genus">Trigonopterus</tp:taxon-name-part> <tp:taxon-name-part taxon-name-part-type="species">honjensis</tp:taxon-name-part></tp:taxon-name></italic> Riedel, sp. n. was coded as “<italic><tp:taxon-name><tp:taxon-name-part taxon-name-part-type="genus">Trigonopterus</tp:taxon-name-part></tp:taxon-name></italic> sp. 338”.</p></tp:treatment-sec><tp:treatment-sec><!--Section generated to contain objects referenced in tp:taxon-treatment.--><fig id="F38" position="float" orientation="portrait"><label>Figure 38.</label><caption><p><italic><tp:taxon-name><tp:taxon-name-part taxon-name-part-type="genus">Trigonopterus</tp:taxon-name-part> <tp:taxon-name-part taxon-name-part-type="species">honjensis</tp:taxon-name-part></tp:taxon-name></italic> Riedel, sp. n., holotype; <bold>a</bold> Habitus <bold>b</bold> Penis.</p></caption><graphic xmlns:xlink="http://www.w3.org/1999/xlink" xlink:href="zookeys-467-001-g038.jpg" position="float" orientation="portrait" xlink:type="simple" id="oo_35713.jpg"/></fig></tp:treatment-sec></tp:taxon-treatment>
