# Supplementary material for: Ninety-eight new species of Trigonopterus weevils from Sundaland and the Lesser Sunda Islands
Source: Zookeys. 2014 Dec 22;(467):1–162. doi: 10.3897/zookeys.467.8206 (PMC4296478; doi:10.3897/zookeys.467.8206)
Supplement: XML Treatment for Trigonopterus ijensis [file zookeys.467.8206-treatment40.xml]

<!DOCTYPE tp:taxon-treatment
  PUBLIC "-//TaxonX//DTD Taxonomic Treatment Publishing DTD v0 20100105//EN" "tax-treatment-NSO.dtd">
<tp:taxon-treatment xmlns:tp="http://www.plazi.org/taxpub"><tp:treatment-meta><kwd-group><label>Taxon classification</label><kwd><named-content content-type="kingdom">Animalia</named-content></kwd><kwd><named-content content-type="order">Coleoptera</named-content></kwd><kwd><named-content content-type="family">Curculionidae</named-content></kwd></kwd-group><mixed-citation publication-type="journal"><person-group><name><surname>Riedel</surname><given-names>Alexander</given-names></name><name><surname>Tänzler</surname><given-names>Rene</given-names></name><name><surname>Balke</surname><given-names>Michael</given-names></name><name><surname>Rahmadi</surname><given-names>Cahyo</given-names></name><name><surname>Suhardjono</surname><given-names>Yayuk R.</given-names></name></person-group><article-title>Ninety-eight new species of <italic><tp:taxon-name><tp:taxon-name-part taxon-name-part-type="genus">Trigonopterus</tp:taxon-name-part></tp:taxon-name></italic> weevils from Sundaland and the Lesser Sunda Islands</article-title><source>Zookeys</source><day>22</day><month>12</month><year>2014</year><volume>2014</volume><issue>467</issue><fpage>1</fpage><lpage>162</lpage><pub-id pub-id-type="doi">10.3897/zookeys.467.8206</pub-id></mixed-citation></tp:treatment-meta><tp:nomenclature><label>39.</label><tp:taxon-name>
                            <tp:taxon-name-part taxon-name-part-type="genus">Trigonopterus</tp:taxon-name-part>
                            <tp:taxon-name-part taxon-name-part-type="species">ijensis</tp:taxon-name-part>
                            <object-id xmlns:xlink="http://www.w3.org/1999/xlink" content-type="zoobank" xlink:type="simple">http://zoobank.org/2B46FBC3-E3C4-4D62-8073-9E442F9D1679</object-id>
                        </tp:taxon-name><tp:taxon-authority>Riedel</tp:taxon-authority><tp:taxon-status xmlns:xlink="http://www.w3.org/1999/xlink" xlink:type="simple">sp. n.</tp:taxon-status></tp:nomenclature><tp:treatment-sec sec-type="Diagnostic description"><title>Diagnostic description.</title><p>Holotype, male (Fig. <xref ref-type="fig" rid="F39">39a</xref>). Length 3.25 mm. Color of legs and head ferruginous, elytra deep ferruginous with transverse black band, remainder black. Body elongate; in dorsal aspect with marked constriction between pronotum and elytron; in profile dorsally convex. Rostrum with median and pair of submedian ridges; intervening furrows punctate, each with row of erect piliform scales; epistome simple. Pronotum with subapical constriction; disk densely punctate; punctures partly elongate and / or arranged in confluent rows forming rhombus-like pattern; each puncture containing elongate white scale or seta; medially with glabrous costa. Elytra with striae indistinct; intervals flat; with small, confused punctures; with sparse rows of elongate, recumbent, cream-colored scales; interspaces microreticulate; interval 7 in apical half forming sharp lateral edge; sutural interval at apex swollen, weakly protruding. Anteroventral ridge of femora crenulate, forming blunt tooth. Metafemur subapically with stridulatory patch. Dorsal edge of tibiae subbasally with angulation. Metatibia apically with angular premucro. Abdominal ventrite 5 flat, coarsely punctate. Penis (Fig. <xref ref-type="fig" rid="F39">39b</xref>) with sides of body subparallel; apex rounded, medially truncate; transfer apparatus compact, transfer-processes sickle-shaped, in profile ventrally with subangular extension; apodemes 2.0 × as long as body; ductus ejaculatorius without bulbus. <bold>Intraspecific variation.</bold> Length 2.75–3.31 mm. Body with or without bronze lustre. Female rostrum with median and pair of submedian ridges costate, subglabrous.</p></tp:treatment-sec><tp:treatment-sec sec-type="Material examined"><title>Material examined.</title><p>Holotype (MZB): ARC0305 (EMBL # LM655495), East Java Prov., Banyuwangi, Mt. Ijen, Licin, sample 4, <named-content xmlns:xlink="http://www.w3.org/1999/xlink" content-type="dwc:verbatimCoordinates" xlink:type="simple">S08°06.673', E114°14.488'</named-content>, 1225 m, 31-VIII-2006. Paratypes (MZB, SMNK, ZSM): E-Java Prov., Banyuwangi, Mt. Ijen, Licin: 11 exx, ARC0304 (EMBL # LM655494), ARC0306 (EMBL # LM655496), ARC0307 (EMBL # LM655497), same data as holotype; 1 ex, ARC0303 (EMBL # LM655493), sample 2, <named-content xmlns:xlink="http://www.w3.org/1999/xlink" content-type="dwc:verbatimCoordinates" xlink:type="simple">S08°05.603', E114°14.366'</named-content>, 1575 m, 28-VIII-2006; 2 exx, <!--PageBreak-->sample 3, <named-content xmlns:xlink="http://www.w3.org/1999/xlink" content-type="dwc:verbatimCoordinates" xlink:type="simple">S08°06.056', E114°14.621'</named-content>, 1400 m, 28-VIII-2006; 5 exx, Banyuwangi, Mt. Ijen, Licin, sample 4, <named-content xmlns:xlink="http://www.w3.org/1999/xlink" content-type="dwc:verbatimCoordinates" xlink:type="simple">S08°06.673', E114°14.488'</named-content>, 1255 m, 28-VIII-2006.</p></tp:treatment-sec><tp:treatment-sec sec-type="Distribution"><title>Distribution.</title><p>E-Java Prov. (Mt. Ijen). Elevation: 1225–1575 m.</p></tp:treatment-sec><tp:treatment-sec sec-type="Etymology"><title>Etymology.</title><p>This epithet is based on the type locality.</p></tp:treatment-sec><tp:treatment-sec sec-type="Notes"><title>Notes.</title><p><italic><tp:taxon-name><tp:taxon-name-part taxon-name-part-type="genus">Trigonopterus</tp:taxon-name-part> <tp:taxon-name-part taxon-name-part-type="species">ijensis</tp:taxon-name-part></tp:taxon-name></italic> Riedel, sp. n. was coded as “<italic><tp:taxon-name><tp:taxon-name-part taxon-name-part-type="genus">Trigonopterus</tp:taxon-name-part></tp:taxon-name></italic> sp. 316”.</p></tp:treatment-sec><tp:treatment-sec><!--Section generated to contain objects referenced in tp:taxon-treatment.--><fig id="F39" position="float" orientation="portrait"><label>Figure 39.</label><caption><p><italic><tp:taxon-name><tp:taxon-name-part taxon-name-part-type="genus">Trigonopterus</tp:taxon-name-part> <tp:taxon-name-part taxon-name-part-type="species">ijensis</tp:taxon-name-part></tp:taxon-name></italic> Riedel, sp. n., holotype; <bold>a</bold> Habitus <bold>b</bold> Penis.</p></caption><graphic xmlns:xlink="http://www.w3.org/1999/xlink" xlink:href="zookeys-467-001-g039.jpg" position="float" orientation="portrait" xlink:type="simple" id="oo_35714.jpg"/></fig></tp:treatment-sec></tp:taxon-treatment>
