# Supplementary material for: Ninety-eight new species of Trigonopterus weevils from Sundaland and the Lesser Sunda Islands
Source: Zookeys. 2014 Dec 22;(467):1–162. doi: 10.3897/zookeys.467.8206 (PMC4296478; doi:10.3897/zookeys.467.8206)
Supplement: XML Treatment for Trigonopterus javensis [file zookeys.467.8206-treatment41.xml]

<!DOCTYPE tp:taxon-treatment
  PUBLIC "-//TaxonX//DTD Taxonomic Treatment Publishing DTD v0 20100105//EN" "tax-treatment-NSO.dtd">
<tp:taxon-treatment xmlns:tp="http://www.plazi.org/taxpub"><tp:treatment-meta><kwd-group><label>Taxon classification</label><kwd><named-content content-type="kingdom">Animalia</named-content></kwd><kwd><named-content content-type="order">Coleoptera</named-content></kwd><kwd><named-content content-type="family">Curculionidae</named-content></kwd></kwd-group><mixed-citation publication-type="journal"><person-group><name><surname>Riedel</surname><given-names>Alexander</given-names></name><name><surname>Tänzler</surname><given-names>Rene</given-names></name><name><surname>Balke</surname><given-names>Michael</given-names></name><name><surname>Rahmadi</surname><given-names>Cahyo</given-names></name><name><surname>Suhardjono</surname><given-names>Yayuk R.</given-names></name></person-group><article-title>Ninety-eight new species of <italic><tp:taxon-name><tp:taxon-name-part taxon-name-part-type="genus">Trigonopterus</tp:taxon-name-part></tp:taxon-name></italic> weevils from Sundaland and the Lesser Sunda Islands</article-title><source>Zookeys</source><day>22</day><month>12</month><year>2014</year><volume>2014</volume><issue>467</issue><fpage>1</fpage><lpage>162</lpage><pub-id pub-id-type="doi">10.3897/zookeys.467.8206</pub-id></mixed-citation></tp:treatment-meta><tp:nomenclature><label>40.</label><tp:taxon-name>
                            <tp:taxon-name-part taxon-name-part-type="genus">Trigonopterus</tp:taxon-name-part>
                            <tp:taxon-name-part taxon-name-part-type="species">javensis</tp:taxon-name-part>
                            <object-id xmlns:xlink="http://www.w3.org/1999/xlink" content-type="zoobank" xlink:type="simple">http://zoobank.org/BBC21FDB-BB0C-496F-AD3E-DF83CFE21F62</object-id>
                        </tp:taxon-name><tp:taxon-authority>Riedel</tp:taxon-authority><tp:taxon-status xmlns:xlink="http://www.w3.org/1999/xlink" xlink:type="simple">sp. n.</tp:taxon-status></tp:nomenclature><tp:treatment-sec sec-type="Diagnostic description"><title>Diagnostic description.</title><p>Holotype, male (Fig. <xref ref-type="fig" rid="F40">40a</xref>). Length 2.08 mm. Color ferruginous. Body subhexagonal; in dorsal aspect with marked constriction between pronotum and elytron; with distinct constriction in profile. Rostrum coarsely rugose-punctate, with irregular median ridge; epistome with indistinct transverse ridge forming median denticle. Pronotum anterolaterally angularly projecting; with distinct subapical constriction; disk coarsely punctate, punctures each with one slender suberect scale; with median ridge. Elytra with striae deeply impressed, intervals costate to subcarinate; striae and intervals each with row of subrecumbent, short bristles; interval 7 swollen subapically, laterally projecting. Femora edentate. Metafemur subapically with stridulatory patch and transverse rows of denticles. Abdominal ventrite 5 somewhat swollen, at middle with shallow impression, sparsely setose. Penis (Fig. <xref ref-type="fig" rid="F40">40b</xref>) with body flattened, sides subparallel; apex subangulate; transfer apparatus spiniform, subequal to body; ductus ejaculatorius without bulbus. <bold>Intraspecific variation.</bold> Length 1.76–2.09 mm. Color of elytra black or ferruginous. Female rostrum dorsally with longitudinal furrows; epistome simple. Pronotum anterolaterally more or less distinctly angularly projecting. Female abdominal ventrite 5 flat.</p></tp:treatment-sec><tp:treatment-sec sec-type="Material examined"><title>Material examined.</title><p>Holotype (MZB): ARC0192 (EMBL # LM655416), West Java Prov., Mt. Halimun N.P., N Ciptarasa, sample 3, <named-content xmlns:xlink="http://www.w3.org/1999/xlink" content-type="dwc:verbatimCoordinates" xlink:type="simple">S06°49.867', E106°30.085'</named-content>, 1100 m, 19-IX-2005. Paratypes (MZB, SMNK, ZSM): 17 exx, ARC0156, ARC0190 (EMBL # LM655414), ARC0191 (EMBL # LM655415), same data as holotype; 4 exx, W-Java Prov., Citalahab, sample 2, <named-content xmlns:xlink="http://www.w3.org/1999/xlink" content-type="dwc:verbatimCoordinates" xlink:type="simple">S06°44.503', E106°31.550'</named-content>, 1200 m, 12-IX-2005; 6 exx, ARC2656 (EMBL # LM655914), ARC2657 (EMBL # LM655915), W-Java Prov., Sukabumi, Mt. Gede, Cisaat, Situ Gunung, sample 1, <named-content xmlns:xlink="http://www.w3.org/1999/xlink" content-type="dwc:verbatimCoordinates" xlink:type="simple">S06°49.377', E106°55.729'</named-content>, 1281 m, 15-IV-2012; 3 exx, ARC2660 (EMBL # LM655918), ARC2661 (EMBL # LM655919), W-Java Prov., Sukabumi, Mt. Gede, Cisaat, Situ Gunung, sample 2, <named-content xmlns:xlink="http://www.w3.org/1999/xlink" content-type="dwc:verbatimCoordinates" xlink:type="simple">S06°49.038', E106°55.852'</named-content>, 1342 m, 15-IV-2012; 4 exx, ARC0196, ARC0197 (EMBL # LM655420), ARC0198, W-Java Prov., Ciamis, Mt. Sawal, Batu Cakra, sample 1, <named-content xmlns:xlink="http://www.w3.org/1999/xlink" content-type="dwc:verbatimCoordinates" xlink:type="simple">S07°14.920', E108°15.762'</named-content>, 990 m, 01-X-2005; 2 exx, W-Java Prov., Ciamis, Mt. Sawal, Blok Cireong, sample 2, <named-content xmlns:xlink="http://www.w3.org/1999/xlink" content-type="dwc:verbatimCoordinates" xlink:type="simple">S07°14.127', E108°15.568'</named-content>, 1120 m, 01-X-2005; 1 ex, ARC3593 (EMBL # LM656024), Sumedang, Sukajadi, Mt. Cakrabuana, sample 5, <named-content xmlns:xlink="http://www.w3.org/1999/xlink" content-type="dwc:verbatimCoordinates" xlink:type="simple">S07°01.804', E108°08.044'</named-content>, 1563 m, 20-IV-2012; 4 exx, ARC0285 (EMBL # LM655475), ARC0286 (EMBL # LM655476), ARC0287 (EMBL # LM655477), C-Java Prov., N slopes of Dieng figau, Petungkri<!--PageBreak-->yono, Mt. Deles, sample 1, <named-content xmlns:xlink="http://www.w3.org/1999/xlink" content-type="dwc:verbatimCoordinates" xlink:type="simple">S07°08.221', E109°43.599'</named-content>, 1505 m, 24-VIII-2006; 4 exx, ARC0297 (EMBL # LM655487), C-Java Prov., N slopes of Dieng figau, Petungkriyono, Mt. Deles, sample 3, <named-content xmlns:xlink="http://www.w3.org/1999/xlink" content-type="dwc:verbatimCoordinates" xlink:type="simple">S07°08.225', E109°43.555'</named-content>, 1495 m, 24-VIII-2006; 4 exx, ARC0296 (EMBL # LM655486), C-Java Prov., N slopes of Dieng figau, Petungkriyono, mountain N Tinalum, sample 1, <named-content xmlns:xlink="http://www.w3.org/1999/xlink" content-type="dwc:verbatimCoordinates" xlink:type="simple">S07°06.418', E109°44.514'</named-content>, 1115 m, 22-VIII-2006; 1 ex, C-Java Prov., Mt. Slamet, Guci, sample 5, <named-content xmlns:xlink="http://www.w3.org/1999/xlink" content-type="dwc:verbatimCoordinates" xlink:type="simple">S07°11.953', E109°10.497'</named-content>, 1620 m, 27-XI-2011; 6 exx, ARC2496 (EMBL # LM655833), ARC2497 (EMBL # LM655834), ARC2498 (EMBL # LM655835), C-Java Prov., Mt. Slamet, Guci, sample 6, <named-content xmlns:xlink="http://www.w3.org/1999/xlink" content-type="dwc:verbatimCoordinates" xlink:type="simple">S07°11.983', E109°10.556'</named-content>, 1671 m, 27-XI-11.</p></tp:treatment-sec><tp:treatment-sec sec-type="Distribution"><title>Distribution.</title><p>W-Java Prov. (Mt. Gede, Mt. Halimun N.P., Mt. Cakrabuana, Mt. Sawal), C-Java Prov. (Dieng, Mt. Slamet). Elevation: 990–1671 m.</p></tp:treatment-sec><tp:treatment-sec sec-type="Etymology"><title>Etymology.</title><p>This epithet is based on the name of Java Island.</p></tp:treatment-sec><tp:treatment-sec sec-type="Notes"><title>Notes.</title><p><italic><tp:taxon-name><tp:taxon-name-part taxon-name-part-type="genus">Trigonopterus</tp:taxon-name-part> <tp:taxon-name-part taxon-name-part-type="species">javensis</tp:taxon-name-part></tp:taxon-name></italic> Riedel, sp. n. was coded as “<italic><tp:taxon-name><tp:taxon-name-part taxon-name-part-type="genus">Trigonopterus</tp:taxon-name-part></tp:taxon-name></italic> sp. 294”.</p></tp:treatment-sec><tp:treatment-sec><!--Section generated to contain objects referenced in tp:taxon-treatment.--><fig id="F40" position="float" orientation="portrait"><label>Figure 40.</label><caption><p><italic><tp:taxon-name><tp:taxon-name-part taxon-name-part-type="genus">Trigonopterus</tp:taxon-name-part> <tp:taxon-name-part taxon-name-part-type="species">javensis</tp:taxon-name-part></tp:taxon-name></italic> Riedel, sp. n., holotype; <bold>a</bold> Habitus <bold>b</bold> Penis.</p></caption><graphic xmlns:xlink="http://www.w3.org/1999/xlink" xlink:href="zookeys-467-001-g040.jpg" position="float" orientation="portrait" xlink:type="simple" id="oo_35715.jpg"/></fig></tp:treatment-sec></tp:taxon-treatment>
