# Supplementary material for: Ninety-eight new species of Trigonopterus weevils from Sundaland and the Lesser Sunda Islands
Source: Zookeys. 2014 Dec 22;(467):1–162. doi: 10.3897/zookeys.467.8206 (PMC4296478; doi:10.3897/zookeys.467.8206)
Supplement: XML Treatment for Trigonopterus lampungensis [file zookeys.467.8206-treatment45.xml]

<!DOCTYPE tp:taxon-treatment
  PUBLIC "-//TaxonX//DTD Taxonomic Treatment Publishing DTD v0 20100105//EN" "tax-treatment-NSO.dtd">
<tp:taxon-treatment xmlns:tp="http://www.plazi.org/taxpub"><tp:treatment-meta><kwd-group><label>Taxon classification</label><kwd><named-content content-type="kingdom">Animalia</named-content></kwd><kwd><named-content content-type="order">Coleoptera</named-content></kwd><kwd><named-content content-type="family">Curculionidae</named-content></kwd></kwd-group><mixed-citation publication-type="journal"><person-group><name><surname>Riedel</surname><given-names>Alexander</given-names></name><name><surname>Tänzler</surname><given-names>Rene</given-names></name><name><surname>Balke</surname><given-names>Michael</given-names></name><name><surname>Rahmadi</surname><given-names>Cahyo</given-names></name><name><surname>Suhardjono</surname><given-names>Yayuk R.</given-names></name></person-group><article-title>Ninety-eight new species of <italic><tp:taxon-name><tp:taxon-name-part taxon-name-part-type="genus">Trigonopterus</tp:taxon-name-part></tp:taxon-name></italic> weevils from Sundaland and the Lesser Sunda Islands</article-title><source>Zookeys</source><day>22</day><month>12</month><year>2014</year><volume>2014</volume><issue>467</issue><fpage>1</fpage><lpage>162</lpage><pub-id pub-id-type="doi">10.3897/zookeys.467.8206</pub-id></mixed-citation></tp:treatment-meta><tp:nomenclature><label>44.</label><tp:taxon-name>
                            <tp:taxon-name-part taxon-name-part-type="genus">Trigonopterus</tp:taxon-name-part>
                            <tp:taxon-name-part taxon-name-part-type="species">lampungensis</tp:taxon-name-part>
                            <object-id xmlns:xlink="http://www.w3.org/1999/xlink" content-type="zoobank" xlink:type="simple">http://zoobank.org/81083C44-6CDD-4D45-BC51-2322506A0F43</object-id>
                        </tp:taxon-name><tp:taxon-authority>Riedel</tp:taxon-authority><tp:taxon-status xmlns:xlink="http://www.w3.org/1999/xlink" xlink:type="simple">sp. n.</tp:taxon-status></tp:nomenclature><tp:treatment-sec sec-type="Diagnostic description"><title>Diagnostic description.</title><p>Holotype, male (Fig. <xref ref-type="fig" rid="F44">44a</xref>). Length 2.06 mm. Color of antennae light ferruginous, remainder dark ferruginous to black. Body in dorsal aspect with marked constriction between pronotum and elytron; with distinct constriction in profile. Rostrum dorsally dull, rugulose; with median ridge and pair of indistinct submedian ridges, intervening furrows punctate, sparsely squamose with small suberect scales; epistome simple. Pronotum anterolaterally very weakly angularly projecting; with distinct subapical constriction; disk coarsely punctate, each puncture containing minute scale; interspaces dull, microreticulate; indistinct median ridge subglabrous. Elytra with striae deeply impressed, each with row of minute transparent scales; intervals costate to subcarinate, microreticulate; interval 7 swollen subapically, laterally projecting. Profemur edentate, meso- and metafemur ventrally with denticle. Metafemur subapically with stridulatory patch and transverse rows of denticles. Abdominal ventrite 5 with shallow impression. Penis (Fig. <xref ref-type="fig" rid="F44">44b</xref>) with body in profile markedly curved ventrad; basal half flattened, in dorsal aspect sides subparallel; towards apex slightly widened; apex with median, subtriangular extension; transfer apparatus flagelliform, ca. 1.3 × as long as body; apodemes 2.2 × as long as body; ductus ejaculatorius without bulbus. <bold>Intraspecific variation.</bold> Length 1.96–2.40 mm. Color of body black <!--PageBreak-->or ferruginous. Female rostrum dorsally subglabrous, with pairs of lateral and submedian furrows; epistome simple. Pronotum with anterolateral knobs indistinct or more distinctly projecting. Female abdominal ventrite 5 flat.</p></tp:treatment-sec><tp:treatment-sec sec-type="Material examined"><title>Material examined.</title><p>Holotype (MZB): ARC0266 (EMBL # LM655457), East Sumatra, Lampung Prov., Bawang, Pedada Bay, Mt. Tanggang, sample 2, <named-content xmlns:xlink="http://www.w3.org/1999/xlink" content-type="dwc:verbatimCoordinates" xlink:type="simple">S05°43.947', E105°06.480'</named-content>, 659 m, 09-VIII-2006. Paratypes (MZB, SMNK, ZSM): E-Sumatra, Lampung Prov.: 1 ex, ARC0267 (EMBL # LM655458), same data as holotype; 1 ex, ARC0274 (EMBL # LM655465), Bawang, Pedada Bay, Mt. Tanggang, sample 3, <named-content xmlns:xlink="http://www.w3.org/1999/xlink" content-type="dwc:verbatimCoordinates" xlink:type="simple">S05°43.938', E105°06.440'</named-content>, 673 m, 09-VIII-2006; 1 ex, Bawang, Pedada Bay, Mt. Tanggang, sample 4, <named-content xmlns:xlink="http://www.w3.org/1999/xlink" content-type="dwc:verbatimCoordinates" xlink:type="simple">S05°43.871', E105°06.393'</named-content>, 744 m, 09-VIII-2006; 1 ex, Bukit Barisan Selatan N.P., Kota Agung, Sukaraja, sample 5, <named-content xmlns:xlink="http://www.w3.org/1999/xlink" content-type="dwc:verbatimCoordinates" xlink:type="simple">S05°31.044', E104°25.664'</named-content>, 562 m, 02-V-2012; 1 ex, ARC2731 (EMBL # LM655987), Bukit Barisan Selatan N.P., Kota Agung, Sukaraja, sample 8, <named-content xmlns:xlink="http://www.w3.org/1999/xlink" content-type="dwc:verbatimCoordinates" xlink:type="simple">S05°33.032', E104°25.985'</named-content>, 421 m, 02-V-2012; 2 exx, ARC2732 (EMBL # LM655988), ARC2733 (EMBL # LM655989), Bukit Barisan Selatan N.P., Liwa, sample 1, <named-content xmlns:xlink="http://www.w3.org/1999/xlink" content-type="dwc:verbatimCoordinates" xlink:type="simple">S05°04.409', E104°03.265'</named-content>, 670 m, 04-V-2012; 1 ex, Bukit Barisan Selatan N.P., Liwa, sample 6, <named-content xmlns:xlink="http://www.w3.org/1999/xlink" content-type="dwc:verbatimCoordinates" xlink:type="simple">S05°04.753', E104°03.183'</named-content>, 809 m, 05-V-2012; 1 ex, ARC2734 (EMBL # LM655990), Bukit Barisan Selatan N.P., Liwa, sample 7, <named-content xmlns:xlink="http://www.w3.org/1999/xlink" content-type="dwc:verbatimCoordinates" xlink:type="simple">S05°04.958', E104°03.379'</named-content>, 813 m, 05-V-2012; 1 ex, Bukit Barisan Selatan N.P., Liwa, sample 8, <named-content xmlns:xlink="http://www.w3.org/1999/xlink" content-type="dwc:verbatimCoordinates" xlink:type="simple">S05°05.015', E104°03.442'</named-content>, 801 m, 05-V-2012.</p></tp:treatment-sec><tp:treatment-sec sec-type="Distribution"><title>Distribution.</title><p>Lampung Prov. (Bukit Barisan Selatan N.P., Pedada Bay). Elevation: 421–813 m.</p></tp:treatment-sec><tp:treatment-sec sec-type="Etymology"><title>Etymology.</title><p>This epithet is based on the Indonesian province of Lampung.</p></tp:treatment-sec><tp:treatment-sec sec-type="Notes"><title>Notes.</title><p><italic><tp:taxon-name><tp:taxon-name-part taxon-name-part-type="genus">Trigonopterus</tp:taxon-name-part> <tp:taxon-name-part taxon-name-part-type="species">lampungensis</tp:taxon-name-part></tp:taxon-name></italic> Riedel, sp. n. was coded as “<italic><tp:taxon-name><tp:taxon-name-part taxon-name-part-type="genus">Trigonopterus</tp:taxon-name-part></tp:taxon-name></italic> sp. 301”.</p></tp:treatment-sec><tp:treatment-sec><!--Section generated to contain objects referenced in tp:taxon-treatment.--><fig id="F44" position="float" orientation="portrait"><label>Figure 44.</label><caption><p><italic><tp:taxon-name><tp:taxon-name-part taxon-name-part-type="genus">Trigonopterus</tp:taxon-name-part> <tp:taxon-name-part taxon-name-part-type="species">lampungensis</tp:taxon-name-part></tp:taxon-name></italic> Riedel, sp. n., holotype; <bold>a</bold> Habitus <bold>b</bold> Penis.</p></caption><graphic xmlns:xlink="http://www.w3.org/1999/xlink" xlink:href="zookeys-467-001-g044.jpg" position="float" orientation="portrait" xlink:type="simple" id="oo_35719.jpg"/></fig></tp:treatment-sec></tp:taxon-treatment>
