# Supplementary material for: Ninety-eight new species of Trigonopterus weevils from Sundaland and the Lesser Sunda Islands
Source: Zookeys. 2014 Dec 22;(467):1–162. doi: 10.3897/zookeys.467.8206 (PMC4296478; doi:10.3897/zookeys.467.8206)
Supplement: XML Treatment for Trigonopterus latipes [file zookeys.467.8206-treatment46.xml]

<!DOCTYPE tp:taxon-treatment
  PUBLIC "-//TaxonX//DTD Taxonomic Treatment Publishing DTD v0 20100105//EN" "tax-treatment-NSO.dtd">
<tp:taxon-treatment xmlns:tp="http://www.plazi.org/taxpub"><tp:treatment-meta><kwd-group><label>Taxon classification</label><kwd><named-content content-type="kingdom">Animalia</named-content></kwd><kwd><named-content content-type="order">Coleoptera</named-content></kwd><kwd><named-content content-type="family">Curculionidae</named-content></kwd></kwd-group><mixed-citation publication-type="journal"><person-group><name><surname>Riedel</surname><given-names>Alexander</given-names></name><name><surname>Tänzler</surname><given-names>Rene</given-names></name><name><surname>Balke</surname><given-names>Michael</given-names></name><name><surname>Rahmadi</surname><given-names>Cahyo</given-names></name><name><surname>Suhardjono</surname><given-names>Yayuk R.</given-names></name></person-group><article-title>Ninety-eight new species of <italic><tp:taxon-name><tp:taxon-name-part taxon-name-part-type="genus">Trigonopterus</tp:taxon-name-part></tp:taxon-name></italic> weevils from Sundaland and the Lesser Sunda Islands</article-title><source>Zookeys</source><day>22</day><month>12</month><year>2014</year><volume>2014</volume><issue>467</issue><fpage>1</fpage><lpage>162</lpage><pub-id pub-id-type="doi">10.3897/zookeys.467.8206</pub-id></mixed-citation></tp:treatment-meta><tp:nomenclature><label>45.</label><tp:taxon-name>
                            <tp:taxon-name-part taxon-name-part-type="genus">Trigonopterus</tp:taxon-name-part>
                            <tp:taxon-name-part taxon-name-part-type="species">latipes</tp:taxon-name-part>
                            <object-id xmlns:xlink="http://www.w3.org/1999/xlink" content-type="zoobank" xlink:type="simple">http://zoobank.org/8587BF5C-D65D-459D-8FC2-1C9145DB2E51</object-id>
                        </tp:taxon-name><tp:taxon-authority>Riedel</tp:taxon-authority><tp:taxon-status xmlns:xlink="http://www.w3.org/1999/xlink" xlink:type="simple">sp. n.</tp:taxon-status></tp:nomenclature><tp:treatment-sec sec-type="Diagnostic description"><title>Diagnostic description.</title><p>Holotype, male (Fig. <xref ref-type="fig" rid="F45">45a</xref>). Length 2.86 mm. Color of legs and antennae ferruginous except protarsus black; remainder black. Body elongate; in dorsal aspect with marked constriction between pronotum and elytron; in profile dorsally flat, apically convex. Rostrum with median and pair of submedian ridges; intervening furrows each with sparse row of erect piliform scales; epistome simple. Pronotum laterally with subapical constriction; disk coarsely punctate to scabrous; submedially each puncture containing elongate white scale, towards sides with minute setae; with median ridge. Elytra with striae indistinct; intervals flat; surface dull, microreticulate, microgranulate; with sparse minute punctures and scattered lanceolate scales; interval 7 in apical third forming sharp lateral edge; sutural interval at apex swollen, forming pair of rounded apical protrusions. Femora edentate; anteroventral ridge crenulate. Metafemur subapically with stridulatory patch. Dorsal edge of pro- and metatibia subbasally simple, mesotibia subbasally with angulation extended as acute tooth. Tarsomere 3 of protarsus markedly larger than of mesotarsus. Abdominal ventrite 5 with shallow concave pit, apically with dense short suberect setae. Penis <!--PageBreak-->(Fig. <xref ref-type="fig" rid="F45">45b</xref>) with sides of body subparallel; apex medially pointed; transfer apparatus flagelliform, 4.0 × longer than body; apodemes 2.8 × as long as body; ductus ejaculatorius without bulbus. <bold>Intraspecific variation.</bold> Length 2.86–3.03 mm. Integument of males dull; females with punctures sparser and smaller, interspaces polished. Female rostrum with median and pair of submedian glabrous costae. Female abdominal ventrite 5 flat.</p></tp:treatment-sec><tp:treatment-sec sec-type="Material examined"><title>Material examined.</title><p>Holotype (MZB): ARC2466 (EMBL # LM655804), East Java Prov., Mt. Semeru, road Senduro - Ranupani, sample 4, <named-content xmlns:xlink="http://www.w3.org/1999/xlink" content-type="dwc:verbatimCoordinates" xlink:type="simple">S08°01.801', E112°59.931'</named-content>, 1430 m, 13-XI-2011. Paratypes (SMNK, ZSM): E-Java Prov., Mt. Semeru, road Senduro - Ranupani: 2 exx, ARC2467 (EMBL # LM655805), ARC2468, same data as holotype; 1 ex, sample 3, <named-content xmlns:xlink="http://www.w3.org/1999/xlink" content-type="dwc:verbatimCoordinates" xlink:type="simple">S08°02.052', E112°59.356'</named-content>, 1572 m, 13-XI-2011.</p></tp:treatment-sec><tp:treatment-sec sec-type="Distribution"><title>Distribution.</title><p>E-Java Prov. (Mt. Semeru). Elevation: 1430 m.</p></tp:treatment-sec><tp:treatment-sec sec-type="Etymology"><title>Etymology.</title><p>This epithet is based on a combination of the Latin adjective <italic>latus</italic> (wide) and the noun <italic>pes</italic> (foot) and refers to the unusual size of the protarsi.</p></tp:treatment-sec><tp:treatment-sec sec-type="Notes"><title>Notes.</title><p><italic><tp:taxon-name><tp:taxon-name-part taxon-name-part-type="genus">Trigonopterus</tp:taxon-name-part> <tp:taxon-name-part taxon-name-part-type="species">latipes</tp:taxon-name-part></tp:taxon-name></italic> Riedel, sp. n. was coded as “<italic><tp:taxon-name><tp:taxon-name-part taxon-name-part-type="genus">Trigonopterus</tp:taxon-name-part></tp:taxon-name></italic> sp. 355”.</p></tp:treatment-sec><tp:treatment-sec><!--Section generated to contain objects referenced in tp:taxon-treatment.--><fig id="F45" position="float" orientation="portrait"><label>Figure 45.</label><caption><p><italic><tp:taxon-name><tp:taxon-name-part taxon-name-part-type="genus">Trigonopterus</tp:taxon-name-part> <tp:taxon-name-part taxon-name-part-type="species">latipes</tp:taxon-name-part></tp:taxon-name></italic> Riedel, sp. n., holotype; <bold>a</bold> Habitus <bold>b</bold> Penis.</p></caption><graphic xmlns:xlink="http://www.w3.org/1999/xlink" xlink:href="zookeys-467-001-g045.jpg" position="float" orientation="portrait" xlink:type="simple" id="oo_35720.jpg"/></fig></tp:treatment-sec></tp:taxon-treatment>
