# Supplementary material for: Ninety-eight new species of Trigonopterus weevils from Sundaland and the Lesser Sunda Islands
Source: Zookeys. 2014 Dec 22;(467):1–162. doi: 10.3897/zookeys.467.8206 (PMC4296478; doi:10.3897/zookeys.467.8206)
Supplement: XML Treatment for Trigonopterus lombokensis [file zookeys.467.8206-treatment48.xml]

<!DOCTYPE tp:taxon-treatment
  PUBLIC "-//TaxonX//DTD Taxonomic Treatment Publishing DTD v0 20100105//EN" "tax-treatment-NSO.dtd">
<tp:taxon-treatment xmlns:tp="http://www.plazi.org/taxpub"><tp:treatment-meta><kwd-group><label>Taxon classification</label><kwd><named-content content-type="kingdom">Animalia</named-content></kwd><kwd><named-content content-type="order">Coleoptera</named-content></kwd><kwd><named-content content-type="family">Curculionidae</named-content></kwd></kwd-group><mixed-citation publication-type="journal"><person-group><name><surname>Riedel</surname><given-names>Alexander</given-names></name><name><surname>Tänzler</surname><given-names>Rene</given-names></name><name><surname>Balke</surname><given-names>Michael</given-names></name><name><surname>Rahmadi</surname><given-names>Cahyo</given-names></name><name><surname>Suhardjono</surname><given-names>Yayuk R.</given-names></name></person-group><article-title>Ninety-eight new species of <italic><tp:taxon-name><tp:taxon-name-part taxon-name-part-type="genus">Trigonopterus</tp:taxon-name-part></tp:taxon-name></italic> weevils from Sundaland and the Lesser Sunda Islands</article-title><source>Zookeys</source><day>22</day><month>12</month><year>2014</year><volume>2014</volume><issue>467</issue><fpage>1</fpage><lpage>162</lpage><pub-id pub-id-type="doi">10.3897/zookeys.467.8206</pub-id></mixed-citation></tp:treatment-meta><tp:nomenclature><label>47.</label><tp:taxon-name>
                            <tp:taxon-name-part taxon-name-part-type="genus">Trigonopterus</tp:taxon-name-part>
                            <tp:taxon-name-part taxon-name-part-type="species">lombokensis</tp:taxon-name-part>
                            <object-id xmlns:xlink="http://www.w3.org/1999/xlink" content-type="zoobank" xlink:type="simple">http://zoobank.org/62A5DE3E-3F48-474D-B930-E7270FA08F42</object-id>
                        </tp:taxon-name><tp:taxon-authority>Riedel</tp:taxon-authority><tp:taxon-status xmlns:xlink="http://www.w3.org/1999/xlink" xlink:type="simple">sp. n.</tp:taxon-status></tp:nomenclature><tp:treatment-sec sec-type="Diagnostic description"><title>Diagnostic description.</title><p>Holotype, male (Fig. <xref ref-type="fig" rid="F47">47a</xref>). Length 2.01 mm. Color of antennae and tarsi ferruginous, remainder black. Body in dorsal aspect with marked constriction between pronotum and elytron; with distinct constriction in profile. Rostrum with pair of dorsolateral furrows, medially coarsely punctate-rugose; dorsal profile at middle with angulation; epistome with transverse, subangulate ridge. Pronotum with indistinct subapical constriction; disk coarsely punctate-rugose, sparsely setose; in basal half with pair of sublateral, kidney-shaped impressions; with indistinct median ridge. Elytra with striae deeply impressed, each with row of slender, suberect scales; intervals costate-carinate, subglabrous; apex narrow, rounded. Meso- and metafemur each with small tooth, profemur simple, relatively long. Metafemur subapically with stridulatory patch. Abdominal ventrite 5 subbasally at middle swollen; in apical half with round depression; coarsely punctate. Penis (Fig. <xref ref-type="fig" rid="F47">47b</xref>) with sides of body subparallel; apex rounded, medially with sparse setae; transfer apparatus flagelliform, subequal to body; apodemes 2.3 × as long as body; ductus ejaculatorius with indistinct bulbus. <bold>Intraspecific variation.</bold> Length 1.71–2.06 mm. Color of elytra ferruginous to black. Female rostrum dorsally in apical half subglabrous, with sparse minute punctures; epistome simple. Pronotum in females and in small males relatively narrow, in large males wider. Elytra in females narrower, humeri evenly rounded; large males with humeri more distinctly, subangularly projecting laterad, in small males similar to females; intervals weakly costate, in larger specimens markedly costate or carinate.</p></tp:treatment-sec><tp:treatment-sec sec-type="Material examined"><title>Material examined.</title><p>Holotype (MZB): ARC1458 (EMBL # LM655556), West Nusa Tenggara Prov., Lombok, Tetebatu, Rinjani-trail from Orong Gerisak, sample 6, <named-content xmlns:xlink="http://www.w3.org/1999/xlink" content-type="dwc:verbatimCoordinates" xlink:type="simple">S08°29.577', E116°24.782'</named-content>, 1195 m, 04-IV-2010. Paratypes (ARC, MZB, SMNK, ZSM): Lombok: 11 exx, ARC1459 (EMBL # LM655557), same data as holotype; 23 exx, Tetebatu, Rinjani-trail from Orong Gerisak, sample 5, <named-content xmlns:xlink="http://www.w3.org/1999/xlink" content-type="dwc:verbatimCoordinates" xlink:type="simple">S08°30.096', E116°25.062'</named-content>, 1010 m, 04-IV-2010; 13 exx, Tetebatu, Rinjani-trail from Orong Gerisak, sample 7, <named-content xmlns:xlink="http://www.w3.org/1999/xlink" content-type="dwc:verbatimCoordinates" xlink:type="simple">S08°29.433', E116°24.746'</named-content>, 1240 m, 04-IV-2010; 10 exx, ARC1476 (EMBL # LM655574), ARC1477 (EMBL # LM655575), ARC1478 (EMBL # LM655576), Tetebatu, Rinjani-trail from Orong Gerisak, sample 8, <named-content xmlns:xlink="http://www.w3.org/1999/xlink" content-type="dwc:verbatimCoordinates" xlink:type="simple">S08°29.173', E116°24.517'</named-content>, 1345 m, 04-IV-2010; 10 exx, N Tetebatu, 1200-1450 m, 07-XII-2004; 1 ex, ARC1483 (EMBL # LM655581), Sesaot, Rinjani-trail, sample 3, <named-content xmlns:xlink="http://www.w3.org/1999/xlink" content-type="dwc:verbatimCoordinates" xlink:type="simple">S08°29.841', E116°13.679'</named-content>, 625 m, 28-III-2010; 7 exx, ARC2260 (EMBL # LM655714), Senaru, Rinjani-track, sam<!--PageBreak-->ple 1, <named-content xmlns:xlink="http://www.w3.org/1999/xlink" content-type="dwc:verbatimCoordinates" xlink:type="simple">S08°19.429', E116°24.082'</named-content>, 900 m, 21-III-2011; 12 exx, Senaru, Rinjani-track, sample 2, <named-content xmlns:xlink="http://www.w3.org/1999/xlink" content-type="dwc:verbatimCoordinates" xlink:type="simple">S08°20.570', E116°23.969'</named-content>, 1320 m, 21-III-2011; 17 exx, Lombok, Senaru, Rinjani-track, sample 3, <named-content xmlns:xlink="http://www.w3.org/1999/xlink" content-type="dwc:verbatimCoordinates" xlink:type="simple">S08°20.780', E116°23.790'</named-content>, 1465 m, 21-III-2011; 48 exx, Lombok, Senaru, Rinjani-track, sample 4, <named-content xmlns:xlink="http://www.w3.org/1999/xlink" content-type="dwc:verbatimCoordinates" xlink:type="simple">S08°20.439', E116°24.047'</named-content>, 1240 m, 21-III-2011; 47 exx, ARC2267 (EMBL # LM655721), ARC2268 (EMBL # LM655722), Senaru, Rinjani-track, sample 5, <named-content xmlns:xlink="http://www.w3.org/1999/xlink" content-type="dwc:verbatimCoordinates" xlink:type="simple">S08°19.800', E116°24.107'</named-content>, 1015 m, 21-III-2011; 31 exx, Lombok, Senaru, Rinjani-track, sample 6, <named-content xmlns:xlink="http://www.w3.org/1999/xlink" content-type="dwc:verbatimCoordinates" xlink:type="simple">S08°19.359', E116°24.070'</named-content>, 860 m, 23-III-2011; 40 exx, Senaru, Rinjani-trail, sample 7, <named-content xmlns:xlink="http://www.w3.org/1999/xlink" content-type="dwc:verbatimCoordinates" xlink:type="simple">S08°19.643', E116°24.033'</named-content>, 935 m, 23-III-2011; 48 exx, Senaru, Rinjani-trail, sample 8, <named-content xmlns:xlink="http://www.w3.org/1999/xlink" content-type="dwc:verbatimCoordinates" xlink:type="simple">S08°19.719', E116°24.040'</named-content>, 955 m, 23-III-2011; 87 exx, ARC2279 (EMBL # LM655733), ARC2280 (EMBL # LM655734), Santong, Rinjani-track, sample 1, <named-content xmlns:xlink="http://www.w3.org/1999/xlink" content-type="dwc:verbatimCoordinates" xlink:type="simple">S08°20.715', E116°19.695'</named-content>, 830 m, 24-III-2011; 150 exx, Santong, Rinjani-track, sample 2, <named-content xmlns:xlink="http://www.w3.org/1999/xlink" content-type="dwc:verbatimCoordinates" xlink:type="simple">S08°20.813', E116°19.778'</named-content>, 870 m, 24-III-2011; 67 exx, Santong, Rinjani-track, sample 3, <named-content xmlns:xlink="http://www.w3.org/1999/xlink" content-type="dwc:verbatimCoordinates" xlink:type="simple">S08°20.996', E116°20.001'</named-content>, 960 m, 24-III-2011; 27 exx, Santong, Rinjani-track, sample 4, <named-content xmlns:xlink="http://www.w3.org/1999/xlink" content-type="dwc:verbatimCoordinates" xlink:type="simple">S08°21.160', E116°20.067'</named-content>, 1005 m, 25-III-2011; 28 exx, Santong, Rinjani-track, sample 5, <named-content xmlns:xlink="http://www.w3.org/1999/xlink" content-type="dwc:verbatimCoordinates" xlink:type="simple">S08°21.351', E116°20.208'</named-content>, 1105 m, 25-III-2011; 27 exx, Santong, Rinjani-track, sample 6, <named-content xmlns:xlink="http://www.w3.org/1999/xlink" content-type="dwc:verbatimCoordinates" xlink:type="simple">S08°21.754', E116°20.476'</named-content>, 1315 m, 25-III-2011.</p></tp:treatment-sec><tp:treatment-sec sec-type="Distribution"><title>Distribution.</title><p>West Nusa Tenggara Prov., Lombok (Santong, Senaru, Sesaot, Tetebatu). Elevation: 625–1345 m.</p></tp:treatment-sec><tp:treatment-sec sec-type="Etymology"><title>Etymology.</title><p>This epithet is based on the island of Lombok.</p></tp:treatment-sec><tp:treatment-sec sec-type="Notes"><title>Notes.</title><p><italic><tp:taxon-name><tp:taxon-name-part taxon-name-part-type="genus">Trigonopterus</tp:taxon-name-part> <tp:taxon-name-part taxon-name-part-type="species">lombokensis</tp:taxon-name-part></tp:taxon-name></italic> Riedel, sp. n. was coded as “<italic><tp:taxon-name><tp:taxon-name-part taxon-name-part-type="genus">Trigonopterus</tp:taxon-name-part></tp:taxon-name></italic> sp. 323” by <xref ref-type="bibr" rid="B16">Tänzler et al. (2014)</xref>.</p></tp:treatment-sec><tp:treatment-sec><!--Section generated to contain objects referenced in tp:taxon-treatment.--><fig id="F47" position="float" orientation="portrait"><label>Figure 47.</label><caption><p><italic><tp:taxon-name><tp:taxon-name-part taxon-name-part-type="genus">Trigonopterus</tp:taxon-name-part> <tp:taxon-name-part taxon-name-part-type="species">lombokensis</tp:taxon-name-part></tp:taxon-name></italic> Riedel, sp. n., holotype; <bold>a</bold> Habitus <bold>b</bold> Penis.</p></caption><graphic xmlns:xlink="http://www.w3.org/1999/xlink" xlink:href="zookeys-467-001-g047.jpg" position="float" orientation="portrait" xlink:type="simple" id="oo_35722.jpg"/></fig></tp:treatment-sec><ref-list><ref id="B16"><mixed-citation xmlns:xlink="http://www.w3.org/1999/xlink" xlink:type="simple"><person-group><name name-style="western"><surname>Tänzler</surname><given-names>R</given-names></name><name name-style="western"><surname>Toussaint</surname><given-names>EFA</given-names></name><name name-style="western"><surname>Suhardjono</surname><given-names>YR</given-names></name><name name-style="western"><surname>Balke</surname><given-names>M</given-names></name><name name-style="western"><surname>Riedel</surname><given-names>A</given-names></name></person-group> (<year>2014</year>) <article-title>Multiple transgressions of Wallace’s Line explain diversity of flightless <italic><tp:taxon-name><tp:taxon-name-part taxon-name-part-type="genus">Trigonopterus</tp:taxon-name-part></tp:taxon-name></italic> weevils on Bali.</article-title><source>Proceedings of the Royal Society B: Biological Sciences</source><volume>281</volume>: <elocation-id>20132528</elocation-id>. doi: <ext-link ext-link-type="doi" xlink:href="10.1098/rspb.2013.2528" xlink:type="simple">10.1098/rspb.2013.2528</ext-link></mixed-citation></ref></ref-list></tp:taxon-treatment>
