# Supplementary material for: Ninety-eight new species of Trigonopterus weevils from Sundaland and the Lesser Sunda Islands
Source: Zookeys. 2014 Dec 22;(467):1–162. doi: 10.3897/zookeys.467.8206 (PMC4296478; doi:10.3897/zookeys.467.8206)
Supplement: XML Treatment for Trigonopterus merubetirensis [file zookeys.467.8206-treatment49.xml]

<!DOCTYPE tp:taxon-treatment
  PUBLIC "-//TaxonX//DTD Taxonomic Treatment Publishing DTD v0 20100105//EN" "tax-treatment-NSO.dtd">
<tp:taxon-treatment xmlns:tp="http://www.plazi.org/taxpub"><tp:treatment-meta><kwd-group><label>Taxon classification</label><kwd><named-content content-type="kingdom">Animalia</named-content></kwd><kwd><named-content content-type="order">Coleoptera</named-content></kwd><kwd><named-content content-type="family">Curculionidae</named-content></kwd></kwd-group><mixed-citation publication-type="journal"><person-group><name><surname>Riedel</surname><given-names>Alexander</given-names></name><name><surname>Tänzler</surname><given-names>Rene</given-names></name><name><surname>Balke</surname><given-names>Michael</given-names></name><name><surname>Rahmadi</surname><given-names>Cahyo</given-names></name><name><surname>Suhardjono</surname><given-names>Yayuk R.</given-names></name></person-group><article-title>Ninety-eight new species of <italic><tp:taxon-name><tp:taxon-name-part taxon-name-part-type="genus">Trigonopterus</tp:taxon-name-part></tp:taxon-name></italic> weevils from Sundaland and the Lesser Sunda Islands</article-title><source>Zookeys</source><day>22</day><month>12</month><year>2014</year><volume>2014</volume><issue>467</issue><fpage>1</fpage><lpage>162</lpage><pub-id pub-id-type="doi">10.3897/zookeys.467.8206</pub-id></mixed-citation></tp:treatment-meta><tp:nomenclature><label>48.</label><tp:taxon-name>
                            <tp:taxon-name-part taxon-name-part-type="genus">Trigonopterus</tp:taxon-name-part>
                            <tp:taxon-name-part taxon-name-part-type="species">merubetirensis</tp:taxon-name-part>
                            <object-id xmlns:xlink="http://www.w3.org/1999/xlink" content-type="zoobank" xlink:type="simple">http://zoobank.org/464CE6CB-6538-41EA-AC4E-96F71C087DD1</object-id>
                        </tp:taxon-name><tp:taxon-authority>Riedel</tp:taxon-authority><tp:taxon-status xmlns:xlink="http://www.w3.org/1999/xlink" xlink:type="simple">sp. n.</tp:taxon-status></tp:nomenclature><tp:treatment-sec sec-type="Diagnostic description"><title>Diagnostic description.</title><p>Holotype, male (Fig. <xref ref-type="fig" rid="F48">48a</xref>). Length 3.31 mm. Color of legs and head ferruginous, elytra deep ferruginous with indistinct transverse black band near middle and black mark near apex; remainder black. Body elongate; in dorsal aspect with marked constriction between pronotum and elytron; in profile dorsally flat, apically convex. Rostrum with median and pair of submedian ridges; intervening furrows with each with partly abraded row of erect piliform scales; epistome simple. Pronotum with indistinct subapical constriction; disk densely punctate. Elytra with striae indistinct; intervals flat; with small, confused punctures; especially basally with scattered elongate, recumbent, cream-colored scales; interspaces microreticulate; interval 7 in apical third forming sharp lateral edge; apex subtruncate, sutural interval not protruding. Anteroventral ridge of femora crenulate, forming blunt tooth. Metafemur subapically with stridulatory patch. Dorsal edge of tibiae subbasally with angulation extended as acute tooth in pro- and mesotibia. Abdominal ventrite 5 with shallow concave pit laterally bordered by ridges. Penis (Fig. <xref ref-type="fig" rid="F48">48b</xref>) with sides of body subparallel; apex bidentate, with median notch; transfer apparatus spiniform, ca. as long as body; apodemes 2.3 × as long as body; ductus ejaculatorius without bulbus. <bold>Intraspecific <!--PageBreak-->variation.</bold> Length 2.88–3.31 mm. Color of elytra with black marking more or less extensive, sometimes with apical half almost completely black. Female rostrum with median and pair of submedian glabrous costae. Female abdominal ventrite 5 flat.</p></tp:treatment-sec><tp:treatment-sec sec-type="Material examined"><title>Material examined.</title><p>Holotype (MZB): ARC2332 (EMBL # LM655785), East Java Prov., Banyuwangi Reg., Meru Betiri N.P., Sukamade, sample 2, <named-content xmlns:xlink="http://www.w3.org/1999/xlink" content-type="dwc:verbatimCoordinates" xlink:type="simple">S08°32.221', E113°51.985'</named-content>, 260 m, 12/13-IV-2011. Paratypes (MZB, SMNK, ZSM): E-Java Prov., Banyuwangi Reg., Meru Betiri N.P., Sukamade: 5 exx, ARC2333 (EMBL # LM655786), same data as holotype; 2 exx, ARC2334 (EMBL # LM655787), ARC2335 (EMBL # LM655788), sample 4, <named-content xmlns:xlink="http://www.w3.org/1999/xlink" content-type="dwc:verbatimCoordinates" xlink:type="simple">S08°32.163', E113°51.904'</named-content>, 340 m, 13-IV-2011.</p></tp:treatment-sec><tp:treatment-sec sec-type="Distribution"><title>Distribution.</title><p>E-Java Prov. (Meru Betiri N.P.). Elevation: 260–340 m.</p></tp:treatment-sec><tp:treatment-sec sec-type="Etymology"><title>Etymology.</title><p>This epithet is based on the type locality, Meru Betiri National Park.</p></tp:treatment-sec><tp:treatment-sec sec-type="Notes"><title>Notes.</title><p><italic><tp:taxon-name><tp:taxon-name-part taxon-name-part-type="genus">Trigonopterus</tp:taxon-name-part> <tp:taxon-name-part taxon-name-part-type="species">merubetirensis</tp:taxon-name-part></tp:taxon-name></italic> Riedel, sp. n. was coded as “<italic><tp:taxon-name><tp:taxon-name-part taxon-name-part-type="genus">Trigonopterus</tp:taxon-name-part></tp:taxon-name></italic> sp. 346”.</p></tp:treatment-sec><tp:treatment-sec><!--Section generated to contain objects referenced in tp:taxon-treatment.--><fig id="F48" position="float" orientation="portrait"><label>Figure 48.</label><caption><p><italic><tp:taxon-name><tp:taxon-name-part taxon-name-part-type="genus">Trigonopterus</tp:taxon-name-part> <tp:taxon-name-part taxon-name-part-type="species">merubetirensis</tp:taxon-name-part></tp:taxon-name></italic> Riedel, sp. n., holotype; <bold>a</bold> Habitus <bold>b</bold> Penis.</p></caption><graphic xmlns:xlink="http://www.w3.org/1999/xlink" xlink:href="zookeys-467-001-g048.jpg" position="float" orientation="portrait" xlink:type="simple" id="oo_35723.jpg"/></fig></tp:treatment-sec></tp:taxon-treatment>
