# Supplementary material for: Ninety-eight new species of Trigonopterus weevils from Sundaland and the Lesser Sunda Islands
Source: Zookeys. 2014 Dec 22;(467):1–162. doi: 10.3897/zookeys.467.8206 (PMC4296478; doi:10.3897/zookeys.467.8206)
Supplement: XML Treatment for Trigonopterus misellus [file zookeys.467.8206-treatment52.xml]

<!DOCTYPE tp:taxon-treatment
  PUBLIC "-//TaxonX//DTD Taxonomic Treatment Publishing DTD v0 20100105//EN" "tax-treatment-NSO.dtd">
<tp:taxon-treatment xmlns:tp="http://www.plazi.org/taxpub"><tp:treatment-meta><kwd-group><label>Taxon classification</label><kwd><named-content content-type="kingdom">Animalia</named-content></kwd><kwd><named-content content-type="order">Coleoptera</named-content></kwd><kwd><named-content content-type="family">Curculionidae</named-content></kwd></kwd-group><mixed-citation publication-type="journal"><person-group><name><surname>Riedel</surname><given-names>Alexander</given-names></name><name><surname>Tänzler</surname><given-names>Rene</given-names></name><name><surname>Balke</surname><given-names>Michael</given-names></name><name><surname>Rahmadi</surname><given-names>Cahyo</given-names></name><name><surname>Suhardjono</surname><given-names>Yayuk R.</given-names></name></person-group><article-title>Ninety-eight new species of <italic><tp:taxon-name><tp:taxon-name-part taxon-name-part-type="genus">Trigonopterus</tp:taxon-name-part></tp:taxon-name></italic> weevils from Sundaland and the Lesser Sunda Islands</article-title><source>Zookeys</source><day>22</day><month>12</month><year>2014</year><volume>2014</volume><issue>467</issue><fpage>1</fpage><lpage>162</lpage><pub-id pub-id-type="doi">10.3897/zookeys.467.8206</pub-id></mixed-citation></tp:treatment-meta><tp:nomenclature><label>51.</label><tp:taxon-name>
                            <tp:taxon-name-part taxon-name-part-type="genus">Trigonopterus</tp:taxon-name-part>
                            <tp:taxon-name-part taxon-name-part-type="species">misellus</tp:taxon-name-part>
                            <object-id xmlns:xlink="http://www.w3.org/1999/xlink" content-type="zoobank" xlink:type="simple">http://zoobank.org/2355CE1B-8EDA-4826-9A9F-826D9B7FFBB1</object-id>
                        </tp:taxon-name><tp:taxon-authority>Riedel</tp:taxon-authority><tp:taxon-status xmlns:xlink="http://www.w3.org/1999/xlink" xlink:type="simple">sp. n.</tp:taxon-status></tp:nomenclature><tp:treatment-sec sec-type="Diagnostic description"><title>Diagnostic description.</title><p>Holotype, male (Fig. <xref ref-type="fig" rid="F51">51a</xref>). Length 2.65 mm. Color of tarsi and antennae ferruginous; remainder black. Body elongate subovate; in dorsal aspect and in profile with distinct constriction between pronotum and elytron. Rostrum in apical half scabrous, in basal half with median and pair of submedian ridges; with elongate, clavate, suberect scales; epistome with transverse, angulate ridge. Pronotum with indistinct subapical constriction; disk coarsely punctate; with median ridge; each puncture containing erect clavate scale inserting at posterior rim; surface dull, microreticulate. Elytra elongate; in profile with slight depression behind middle; with striae deeply impressed, in front of each puncture with claviform, suberect scale; intervals costate, subglabrous. Femora edentate. Metafemur subapically without stridulatory patch. Abdominal ventrite 5 flat, microreticulate, with sparse scales. Penis (Fig. <xref ref-type="fig" rid="F51">51b</xref>) with apex asymmetrically extended to the left; apical extension long; basal orifice ventrally with rim; apodemes short, 0.5 × as long as body; ductus ejaculatorius with bulbus. <bold>Intraspecific variation.</bold> Length 2.30–2.65 mm. Female rostrum dorsally in apical half subglabrous, with small punctures; epistome simple. Profile of elytral apex in females more slender than in males, more distinctly curved ventrad.</p></tp:treatment-sec><tp:treatment-sec sec-type="Material examined"><title>Material examined.</title><p>Holotype (MZB): ARC0263 (EMBL # LM655454), E-Sumatra, Lampung Prov., Bawang, Pedada Bay, Mt. Tanggang, sample 1, <named-content xmlns:xlink="http://www.w3.org/1999/xlink" content-type="dwc:verbatimCoordinates" xlink:type="simple">S05°43.933', E105°06.598'</named-content>, 579 m, 09-VIII-2006. Paratypes (MZB, SMNK, ZSM): E-Sumatra, Lampung Prov., Bawang, Pedada Bay, Mt. Tanggang: 2 exx, ARC0264 (EMBL # LM655455), ARC0265 (EMBL # LM655456), same data as holotype; 2 exx, sample 2, <named-content xmlns:xlink="http://www.w3.org/1999/xlink" content-type="dwc:verbatimCoordinates" xlink:type="simple">S05°43.947', E105°06.480'</named-content>, 659 m, 09-VIII-2006.</p></tp:treatment-sec><tp:treatment-sec sec-type="Distribution"><title>Distribution.</title><p>Lampung Prov. (Pedada Bay). Elevation: 579–744 m.</p></tp:treatment-sec><tp:treatment-sec sec-type="Etymology"><title>Etymology.</title><p>This epithet is based on the Latin adjective <italic>misellus</italic> (poor).</p></tp:treatment-sec><tp:treatment-sec sec-type="Notes"><title>Notes.</title><p><italic><tp:taxon-name><tp:taxon-name-part taxon-name-part-type="genus">Trigonopterus</tp:taxon-name-part> <tp:taxon-name-part taxon-name-part-type="species">misellus</tp:taxon-name-part></tp:taxon-name></italic> Riedel, sp. n. was coded as “<italic><tp:taxon-name><tp:taxon-name-part taxon-name-part-type="genus">Trigonopterus</tp:taxon-name-part></tp:taxon-name></italic> sp. 336”.</p></tp:treatment-sec><tp:treatment-sec><!--Section generated to contain objects referenced in tp:taxon-treatment.--><fig id="F51" position="float" orientation="portrait"><label>Figure 51.</label><caption><p><italic><tp:taxon-name><tp:taxon-name-part taxon-name-part-type="genus">Trigonopterus</tp:taxon-name-part> <tp:taxon-name-part taxon-name-part-type="species">misellus</tp:taxon-name-part></tp:taxon-name></italic> Riedel, sp. n., holotype; <bold>a</bold> Habitus <bold>b</bold> Penis.</p></caption><graphic xmlns:xlink="http://www.w3.org/1999/xlink" xlink:href="zookeys-467-001-g051.jpg" position="float" orientation="portrait" xlink:type="simple" id="oo_35726.jpg"/></fig></tp:treatment-sec></tp:taxon-treatment>
