# Supplementary material for: Ninety-eight new species of Trigonopterus weevils from Sundaland and the Lesser Sunda Islands
Source: Zookeys. 2014 Dec 22;(467):1–162. doi: 10.3897/zookeys.467.8206 (PMC4296478; doi:10.3897/zookeys.467.8206)
Supplement: XML Treatment for Trigonopterus palawanensis [file zookeys.467.8206-treatment53.xml]

<!DOCTYPE tp:taxon-treatment
  PUBLIC "-//TaxonX//DTD Taxonomic Treatment Publishing DTD v0 20100105//EN" "tax-treatment-NSO.dtd">
<tp:taxon-treatment xmlns:tp="http://www.plazi.org/taxpub"><tp:treatment-meta><kwd-group><label>Taxon classification</label><kwd><named-content content-type="kingdom">Animalia</named-content></kwd><kwd><named-content content-type="order">Coleoptera</named-content></kwd><kwd><named-content content-type="family">Curculionidae</named-content></kwd></kwd-group><mixed-citation publication-type="journal"><person-group><name><surname>Riedel</surname><given-names>Alexander</given-names></name><name><surname>Tänzler</surname><given-names>Rene</given-names></name><name><surname>Balke</surname><given-names>Michael</given-names></name><name><surname>Rahmadi</surname><given-names>Cahyo</given-names></name><name><surname>Suhardjono</surname><given-names>Yayuk R.</given-names></name></person-group><article-title>Ninety-eight new species of <italic><tp:taxon-name><tp:taxon-name-part taxon-name-part-type="genus">Trigonopterus</tp:taxon-name-part></tp:taxon-name></italic> weevils from Sundaland and the Lesser Sunda Islands</article-title><source>Zookeys</source><day>22</day><month>12</month><year>2014</year><volume>2014</volume><issue>467</issue><fpage>1</fpage><lpage>162</lpage><pub-id pub-id-type="doi">10.3897/zookeys.467.8206</pub-id></mixed-citation></tp:treatment-meta><tp:nomenclature><label>52.</label><tp:taxon-name>
                            <tp:taxon-name-part taxon-name-part-type="genus">Trigonopterus</tp:taxon-name-part>
                            <tp:taxon-name-part taxon-name-part-type="species">palawanensis</tp:taxon-name-part>
                            <object-id xmlns:xlink="http://www.w3.org/1999/xlink" content-type="zoobank" xlink:type="simple">http://zoobank.org/E0A4D64A-3F49-44AE-BB6C-1BB40C39CA73</object-id>
                        </tp:taxon-name><tp:taxon-authority>Riedel</tp:taxon-authority><tp:taxon-status xmlns:xlink="http://www.w3.org/1999/xlink" xlink:type="simple">sp. n.</tp:taxon-status></tp:nomenclature><tp:treatment-sec sec-type="Diagnostic description"><title>Diagnostic description.</title><p>Holotype, male (Fig. <xref ref-type="fig" rid="F52">52a</xref>). Length 2.21 mm. Color of antennae and tarsi light ferruginous; remainder dark ferruginous to black. Body subovate; in dorsal aspect with marked constriction between pronotum and elytron; with distinct constriction <!--PageBreak-->in profile. Rostrum with median and pair of submedian ridges, most prominent at level of antennal insertion, anteriorly rather indistinct; with sparse rows of suberect scales; epistome at middle with dorsoposteriad directed acute denticle. Pronotum coarsely punctate-reticulate, each puncture with one clavate suberect scale; with indistinct subapical constriction. Elytra with striae deeply impressed, each with row of suberect clavate scales; intervals subcarinate, microreticulate. Metafemur subapically with stridulatory patch. Abdominal ventrite 5 flat, sparsely covered with small clavate scales. Penis (Fig. <xref ref-type="fig" rid="F52">52b</xref>) with sides of body in basal half subparallel, in apical half converging to subtruncate apex; ostium with large trapeziform sclerite; apodemes 1.8 × as long as body; transfer apparatus with subovate central fig and coiled spiniform transfer process; ductus ejaculatorius with distinct bulbus. <bold>Intraspecific variation.</bold> Length 2.13–2.21 mm. Female rostrum in basal half with median and pair of submedian ridges less prominent, but distinct; in apical half rugose-punctate; sparse scales recumbent; epistome simple.</p></tp:treatment-sec><tp:treatment-sec sec-type="Material examined"><title>Material examined.</title><p>Holotype (SMNK): ARC1440 (EMBL # LM655554), PHILIPPINES, Palawan, Puerto Princessa region, Sabang, Mt. Bloomfield, <named-content xmlns:xlink="http://www.w3.org/1999/xlink" content-type="dwc:verbatimCoordinates" xlink:type="simple">N10°11.62', E118°52.35'</named-content>, 500-700 m, 10-XII-2009. Paratypes (SMNK): 2 exx, ARC1441 (EMBL # LM655555), ARC1442 (PCR failed), same data as holotype.</p></tp:treatment-sec><tp:treatment-sec sec-type="Distribution"><title>Distribution.</title><p>Palawan (Mt. Bloomfield). Elevation: ca. 500–700 m.</p></tp:treatment-sec><tp:treatment-sec sec-type="Etymology"><title>Etymology.</title><p>This epithet is based on the type locality, the island of Palawan.</p></tp:treatment-sec><tp:treatment-sec sec-type="Notes"><title>Notes.</title><p><italic><tp:taxon-name><tp:taxon-name-part taxon-name-part-type="genus">Trigonopterus</tp:taxon-name-part> <tp:taxon-name-part taxon-name-part-type="species">palawanensis</tp:taxon-name-part></tp:taxon-name></italic> Riedel, sp. n. was coded as “<italic><tp:taxon-name><tp:taxon-name-part taxon-name-part-type="genus">Trigonopterus</tp:taxon-name-part></tp:taxon-name></italic> sp. 344”.</p></tp:treatment-sec><tp:treatment-sec><!--Section generated to contain objects referenced in tp:taxon-treatment.--><fig id="F52" position="float" orientation="portrait"><label>Figure 52.</label><caption><p><italic><tp:taxon-name><tp:taxon-name-part taxon-name-part-type="genus">Trigonopterus</tp:taxon-name-part> <tp:taxon-name-part taxon-name-part-type="species">palawanensis</tp:taxon-name-part></tp:taxon-name></italic> Riedel, sp. n., holotype; <bold>a</bold> Habitus <bold>b</bold> Penis.</p></caption><graphic xmlns:xlink="http://www.w3.org/1999/xlink" xlink:href="zookeys-467-001-g052.jpg" position="float" orientation="portrait" xlink:type="simple" id="oo_35727.jpg"/></fig></tp:treatment-sec></tp:taxon-treatment>
