# Supplementary material for: Ninety-eight new species of Trigonopterus weevils from Sundaland and the Lesser Sunda Islands
Source: Zookeys. 2014 Dec 22;(467):1–162. doi: 10.3897/zookeys.467.8206 (PMC4296478; doi:10.3897/zookeys.467.8206)
Supplement: XML Treatment for Trigonopterus paraflorensis [file zookeys.467.8206-treatment55.xml]

<!DOCTYPE tp:taxon-treatment
  PUBLIC "-//TaxonX//DTD Taxonomic Treatment Publishing DTD v0 20100105//EN" "tax-treatment-NSO.dtd">
<tp:taxon-treatment xmlns:tp="http://www.plazi.org/taxpub"><tp:treatment-meta><kwd-group><label>Taxon classification</label><kwd><named-content content-type="kingdom">Animalia</named-content></kwd><kwd><named-content content-type="order">Coleoptera</named-content></kwd><kwd><named-content content-type="family">Curculionidae</named-content></kwd></kwd-group><mixed-citation publication-type="journal"><person-group><name><surname>Riedel</surname><given-names>Alexander</given-names></name><name><surname>Tänzler</surname><given-names>Rene</given-names></name><name><surname>Balke</surname><given-names>Michael</given-names></name><name><surname>Rahmadi</surname><given-names>Cahyo</given-names></name><name><surname>Suhardjono</surname><given-names>Yayuk R.</given-names></name></person-group><article-title>Ninety-eight new species of <italic><tp:taxon-name><tp:taxon-name-part taxon-name-part-type="genus">Trigonopterus</tp:taxon-name-part></tp:taxon-name></italic> weevils from Sundaland and the Lesser Sunda Islands</article-title><source>Zookeys</source><day>22</day><month>12</month><year>2014</year><volume>2014</volume><issue>467</issue><fpage>1</fpage><lpage>162</lpage><pub-id pub-id-type="doi">10.3897/zookeys.467.8206</pub-id></mixed-citation></tp:treatment-meta><tp:nomenclature><label>54.</label><tp:taxon-name>
                            <tp:taxon-name-part taxon-name-part-type="genus">Trigonopterus</tp:taxon-name-part>
                            <tp:taxon-name-part taxon-name-part-type="species">paraflorensis</tp:taxon-name-part>
                            <object-id xmlns:xlink="http://www.w3.org/1999/xlink" content-type="zoobank" xlink:type="simple">http://zoobank.org/6821B9F3-461A-48F2-A1E2-EAEE65AF0BAB</object-id>
                        </tp:taxon-name><tp:taxon-authority>Riedel</tp:taxon-authority><tp:taxon-status xmlns:xlink="http://www.w3.org/1999/xlink" xlink:type="simple">sp. n.</tp:taxon-status></tp:nomenclature><tp:treatment-sec sec-type="Diagnostic description"><title>Diagnostic description.</title><p>Holotype, male (Fig. <xref ref-type="fig" rid="F54">54a</xref>). Length 2.06 mm. Color of head and legs ferruginous, remainder black. Body in dorsal aspect with marked constriction between pronotum and elytron; with indistinct constriction in profile. Rostrum with median ridge and pair of submedian ridges, anteriorly coarsely punctate-scabrous; epistome with transverse, subangulate ridge. Pronotum with subapical constriction; disk coarsely punctate-reticulate, sparsely setose; with pair of curved sublateral impressions; medially swollen. Elytra relatively slender; with striae deeply impressed, each with row of short suberect bristles; intervals costate, subglabrous; apex narrow, rounded. Femora each with small tooth. Metafemur subapically with stridulatory patch. Abdominal ventrite 5 coarsely punctate, with median impression bordered by pair of weak longitudinal costae. Penis (Fig. <xref ref-type="fig" rid="F54">54b</xref>) with sides subparallel, in apical third markedly converging to narrow subglabrous apex; transfer apparatus flagelliform, 6.6 × as long as body; apodemes 4.0 × as long as body; ductus ejaculatorius without bulbus. <bold>Intraspecific variation.</bold> Length 1.70–2.20 mm. Penis with flagelliform transfer apparatus 6.0–6.9 × as long as body; apodemes 3.4–4.1 × as long as body. No females available.</p></tp:treatment-sec><tp:treatment-sec sec-type="Material examined"><title>Material examined.</title><p>Holotype (MZB): ARC3622 (EMBL # LM656052), East Nusa Tenggara Prov., Flores, Ruteng, Mt. Ranaka, sample 7, <named-content xmlns:xlink="http://www.w3.org/1999/xlink" content-type="dwc:verbatimCoordinates" xlink:type="simple">S08°37.781', E120°31.184'</named-content>, 1730 m, 10-III-2011. Paratypes (MZB, SMNK): Flores: 4 exx, ARC2205 (EMBL # LM655661), ARC2206 (EMBL # LM655662), ARC3623 (EMBL # LM656053), ARC3624 (EMBL # LM656054), same data as holotype.</p></tp:treatment-sec><tp:treatment-sec sec-type="Distribution"><title>Distribution.</title><p>East Nusa Tenggara Prov., Flores (Mt. Ranaka). Elevation: 1730 m.</p></tp:treatment-sec><tp:treatment-sec sec-type="Etymology"><title>Etymology.</title><p>This epithet is based on a combination of the Greek prefix <italic>para</italic>- (next to; near by) and the specific epithet of <italic><tp:taxon-name><tp:taxon-name-part taxon-name-part-type="genus">Trigonopterus</tp:taxon-name-part> <tp:taxon-name-part taxon-name-part-type="species">florensis</tp:taxon-name-part></tp:taxon-name></italic> Riedel, sp. n., a sibling species.</p></tp:treatment-sec><tp:treatment-sec sec-type="Notes"><title>Notes.</title><p><italic><tp:taxon-name><tp:taxon-name-part taxon-name-part-type="genus">Trigonopterus</tp:taxon-name-part> <tp:taxon-name-part taxon-name-part-type="species">paraflorensis</tp:taxon-name-part></tp:taxon-name></italic> Riedel, sp. n. was coded as “<italic><tp:taxon-name><tp:taxon-name-part taxon-name-part-type="genus">Trigonopterus</tp:taxon-name-part></tp:taxon-name></italic> sp. 441”. Morphologically it is very similar to <italic><tp:taxon-name><tp:taxon-name-part taxon-name-part-type="genus">Trigonopterus</tp:taxon-name-part> <tp:taxon-name-part taxon-name-part-type="species">florensis</tp:taxon-name-part></tp:taxon-name></italic> Riedel, sp. n. and <italic><tp:taxon-name><tp:taxon-name-part taxon-name-part-type="genus">Trigonopterus</tp:taxon-name-part> <tp:taxon-name-part taxon-name-part-type="species">pseudoflorensis</tp:taxon-name-part></tp:taxon-name></italic> Riedel, sp. n. but its cox1 sequences differ 7.75%, respectively 7.14% smallest interspecific <italic>p</italic>-distance.</p><!--PageBreak--></tp:treatment-sec><tp:treatment-sec><!--Section generated to contain objects referenced in tp:taxon-treatment.--><fig id="F54" position="float" orientation="portrait"><label>Figure 54.</label><caption><p><italic><tp:taxon-name><tp:taxon-name-part taxon-name-part-type="genus">Trigonopterus</tp:taxon-name-part> <tp:taxon-name-part taxon-name-part-type="species">paraflorensis</tp:taxon-name-part></tp:taxon-name></italic> Riedel, sp. n., holotype; <bold>a</bold> Habitus <bold>b</bold> Penis.</p></caption><graphic xmlns:xlink="http://www.w3.org/1999/xlink" xlink:href="zookeys-467-001-g054.jpg" position="float" orientation="portrait" xlink:type="simple" id="oo_35729.jpg"/></fig></tp:treatment-sec></tp:taxon-treatment>
