# Supplementary material for: Ninety-eight new species of Trigonopterus weevils from Sundaland and the Lesser Sunda Islands
Source: Zookeys. 2014 Dec 22;(467):1–162. doi: 10.3897/zookeys.467.8206 (PMC4296478; doi:10.3897/zookeys.467.8206)
Supplement: XML Treatment for Trigonopterus pararugosus [file zookeys.467.8206-treatment56.xml]

<!DOCTYPE tp:taxon-treatment
  PUBLIC "-//TaxonX//DTD Taxonomic Treatment Publishing DTD v0 20100105//EN" "tax-treatment-NSO.dtd">
<tp:taxon-treatment xmlns:tp="http://www.plazi.org/taxpub"><tp:treatment-meta><kwd-group><label>Taxon classification</label><kwd><named-content content-type="kingdom">Animalia</named-content></kwd><kwd><named-content content-type="order">Coleoptera</named-content></kwd><kwd><named-content content-type="family">Curculionidae</named-content></kwd></kwd-group><mixed-citation publication-type="journal"><person-group><name><surname>Riedel</surname><given-names>Alexander</given-names></name><name><surname>Tänzler</surname><given-names>Rene</given-names></name><name><surname>Balke</surname><given-names>Michael</given-names></name><name><surname>Rahmadi</surname><given-names>Cahyo</given-names></name><name><surname>Suhardjono</surname><given-names>Yayuk R.</given-names></name></person-group><article-title>Ninety-eight new species of <italic><tp:taxon-name><tp:taxon-name-part taxon-name-part-type="genus">Trigonopterus</tp:taxon-name-part></tp:taxon-name></italic> weevils from Sundaland and the Lesser Sunda Islands</article-title><source>Zookeys</source><day>22</day><month>12</month><year>2014</year><volume>2014</volume><issue>467</issue><fpage>1</fpage><lpage>162</lpage><pub-id pub-id-type="doi">10.3897/zookeys.467.8206</pub-id></mixed-citation></tp:treatment-meta><tp:nomenclature><label>55.</label><tp:taxon-name>
                            <tp:taxon-name-part taxon-name-part-type="genus">Trigonopterus</tp:taxon-name-part>
                            <tp:taxon-name-part taxon-name-part-type="species">pararugosus</tp:taxon-name-part>
                            <object-id xmlns:xlink="http://www.w3.org/1999/xlink" content-type="zoobank" xlink:type="simple">http://zoobank.org/CEE5CBA1-54A0-4363-9D9D-CC54034D59E9</object-id>
                        </tp:taxon-name><tp:taxon-authority>Riedel</tp:taxon-authority><tp:taxon-status xmlns:xlink="http://www.w3.org/1999/xlink" xlink:type="simple">sp. n.</tp:taxon-status></tp:nomenclature><tp:treatment-sec sec-type="Diagnostic description"><title>Diagnostic description.</title><p>Holotype, male (Fig. <xref ref-type="fig" rid="F55">55a</xref>). Length 2.16 mm. Color of antennae and legs ferruginous, remainder black. Body subovate, in dorsal aspect with weak constriction between pronotum and elytron; with distinct constriction in profile. Rostrum with median ridge and pair of submedian ridges, intervening furrows each with sparse row of mesad directed scales; epistome with irregular transverse ridge. Pronotum without subapical constriction; disk with coarse irregular ridges and tubercles, with sparse, suberect scales. Elytra with striae deeply impressed, each with sparse row of slender, suberect scales; intervals costate, intervals 3 and 5 with row of punctures, others subglabrous; sutural interval basally swollen and widened laterad; suture incised, bordered by rows of suberect scales; elytral apex scabrous, margin rounded, without apical denticle. Femora with simple anteroventral ridge, in meso- and metafemur crenate. Metafemur subapically with stridulatory patch. Abdominal ventrite 5 dull, with T-shape ridge along base and middle, coarsely punctate, with sparse erect scales. Penis (Fig. <xref ref-type="fig" rid="F55">55b</xref>) with sides of body weakly concave; apical edge subangulate, with sparse fringe of setae; apex with rounded median extension; transfer apparatus compact; apodemes 2.0 × as long as body; ductus ejaculatorius without bulbus. <bold>Intraspecific variation.</bold> Length 2.16–2.38 mm. Color of elytra completely black, with ferruginous sutural interval, or entirely ferruginous. Female rostrum in apical third dorsally subglabrous, sparsely punctate; epistome simple. Female elytra ventroapically with pair of laterally flattened denticles, male elytra ventroapically simple; elytral apex in Mesehe-specimen with median suture incised. Female abdominal ventrite 5 medially with weak ridge.</p></tp:treatment-sec><tp:treatment-sec sec-type="Material examined"><title>Material examined.</title><p>Holotype (MZB): ARC0585 (EMBL # LM655521), Bali, Bedugul, Tamblingan, above the village along water pipe, sample 4, <named-content xmlns:xlink="http://www.w3.org/1999/xlink" content-type="dwc:verbatimCoordinates" xlink:type="simple">S08°15.854', E115°05.312'</named-content>, 1310 m, 06-XI-2007. Paratypes (MZB, SMNK, ZSM): Bali: 2 exx, ARC0584 (EMBL # LM655520), same data as holotype; 2 exx, ARC3586 (EMBL # LM656019), ARC3587, Tamblingan, sample 2, <named-content xmlns:xlink="http://www.w3.org/1999/xlink" content-type="dwc:verbatimCoordinates" xlink:type="simple">S08°15.015', E115°06.202'</named-content>, 1255 m, 06-XI-2007; 2 exx, ARC2315 (EMBL # LM655768), ARC2316 (EMBL # LM655769), Tamblingan, sample 5, <named-content xmlns:xlink="http://www.w3.org/1999/xlink" content-type="dwc:verbatimCoordinates" xlink:type="simple">S08°15.108', E115°05.573'</named-content>, 1350 m, 03-IV-2011; 1 ex, ARC2306 (EMBL # LM655759), Mt. Batukaru, Wangayagede, sample 3, <named-content xmlns:xlink="http://www.w3.org/1999/xlink" content-type="dwc:verbatimCoordinates" xlink:type="simple">S08°21.431', E115°05.699'</named-content>, 1170 m, 31-III-2011; 2 exx, ARC2310 (EMBL # LM655763), ARC2311 (EMBL # LM655764), Mt. Batukaru, Wangayagede, sample 5, <named-content xmlns:xlink="http://www.w3.org/1999/xlink" content-type="dwc:verbatimCoordinates" xlink:type="simple">S08°21.130', E115°05.321'</named-content>, 1520 m, 31-III-2011; 1 ex, ARC2255 (EMBL # LM655709), Negara, Kampung Pasatan, Desa Pohsanten, Mt. Mesehe, sample 8, <named-content xmlns:xlink="http://www.w3.org/1999/xlink" content-type="dwc:verbatimCoordinates" xlink:type="simple">S08°16.454', E114°41.725'</named-content>, 825 m, 18-III-2011, sifted.</p></tp:treatment-sec><tp:treatment-sec sec-type="Distribution"><title>Distribution.</title><p>Bali (Mt. Batukaru, Mt. Mesehe, Tamblingan). Elevation: 825–1520 m.</p></tp:treatment-sec><tp:treatment-sec sec-type="Etymology"><title>Etymology.</title><p>This epithet is based on a combination of the Greek prefix <italic>para</italic>- (next to; near by) and the specific epithet of <italic><tp:taxon-name><tp:taxon-name-part taxon-name-part-type="genus">Trigonopterus</tp:taxon-name-part> <tp:taxon-name-part taxon-name-part-type="species">rugosus</tp:taxon-name-part></tp:taxon-name></italic> Riedel, sp. n., a sibling species.</p></tp:treatment-sec><tp:treatment-sec sec-type="Notes"><title>Notes.</title><p><italic><tp:taxon-name><tp:taxon-name-part taxon-name-part-type="genus">Trigonopterus</tp:taxon-name-part> <tp:taxon-name-part taxon-name-part-type="species">pararugosus</tp:taxon-name-part></tp:taxon-name></italic> Riedel, sp. n. was coded as “<italic><tp:taxon-name><tp:taxon-name-part taxon-name-part-type="genus">Trigonopterus</tp:taxon-name-part></tp:taxon-name></italic> sp. 327” by <xref ref-type="bibr" rid="B16">Tänzler et al. (2014)</xref>. The interspecific <italic>p</italic>-distance of cox1 to <italic><tp:taxon-name><tp:taxon-name-part taxon-name-part-type="genus">Trigonopterus</tp:taxon-name-part> <tp:taxon-name-part taxon-name-part-type="species">rugosus</tp:taxon-name-part></tp:taxon-name></italic> Riedel, sp. n. is 5.6–7.2%. Morphologically no clear differences could be detected and it is assumed that both represent a pair of cryptic species.</p><!--PageBreak--></tp:treatment-sec><tp:treatment-sec><!--Section generated to contain objects referenced in tp:taxon-treatment.--><fig id="F55" position="float" orientation="portrait"><label>Figure 55.</label><caption><p><italic><tp:taxon-name><tp:taxon-name-part taxon-name-part-type="genus">Trigonopterus</tp:taxon-name-part> <tp:taxon-name-part taxon-name-part-type="species">pararugosus</tp:taxon-name-part></tp:taxon-name></italic> Riedel, sp. n., holotype; <bold>a</bold> Habitus <bold>b</bold> Penis.</p></caption><graphic xmlns:xlink="http://www.w3.org/1999/xlink" xlink:href="zookeys-467-001-g055.jpg" position="float" orientation="portrait" xlink:type="simple" id="oo_35730.jpg"/></fig></tp:treatment-sec><ref-list><ref id="B16"><mixed-citation xmlns:xlink="http://www.w3.org/1999/xlink" xlink:type="simple"><person-group><name name-style="western"><surname>Tänzler</surname><given-names>R</given-names></name><name name-style="western"><surname>Toussaint</surname><given-names>EFA</given-names></name><name name-style="western"><surname>Suhardjono</surname><given-names>YR</given-names></name><name name-style="western"><surname>Balke</surname><given-names>M</given-names></name><name name-style="western"><surname>Riedel</surname><given-names>A</given-names></name></person-group> (<year>2014</year>) <article-title>Multiple transgressions of Wallace’s Line explain diversity of flightless <italic><tp:taxon-name><tp:taxon-name-part taxon-name-part-type="genus">Trigonopterus</tp:taxon-name-part></tp:taxon-name></italic> weevils on Bali.</article-title><source>Proceedings of the Royal Society B: Biological Sciences</source><volume>281</volume>: <elocation-id>20132528</elocation-id>. doi: <ext-link ext-link-type="doi" xlink:href="10.1098/rspb.2013.2528" xlink:type="simple">10.1098/rspb.2013.2528</ext-link></mixed-citation></ref></ref-list></tp:taxon-treatment>
