# Supplementary material for: Ninety-eight new species of Trigonopterus weevils from Sundaland and the Lesser Sunda Islands
Source: Zookeys. 2014 Dec 22;(467):1–162. doi: 10.3897/zookeys.467.8206 (PMC4296478; doi:10.3897/zookeys.467.8206)
Supplement: XML Treatment for Trigonopterus porcatus [file zookeys.467.8206-treatment60.xml]

<!DOCTYPE tp:taxon-treatment
  PUBLIC "-//TaxonX//DTD Taxonomic Treatment Publishing DTD v0 20100105//EN" "tax-treatment-NSO.dtd">
<tp:taxon-treatment xmlns:tp="http://www.plazi.org/taxpub"><tp:treatment-meta><kwd-group><label>Taxon classification</label><kwd><named-content content-type="kingdom">Animalia</named-content></kwd><kwd><named-content content-type="order">Coleoptera</named-content></kwd><kwd><named-content content-type="family">Curculionidae</named-content></kwd></kwd-group><mixed-citation publication-type="journal"><person-group><name><surname>Riedel</surname><given-names>Alexander</given-names></name><name><surname>Tänzler</surname><given-names>Rene</given-names></name><name><surname>Balke</surname><given-names>Michael</given-names></name><name><surname>Rahmadi</surname><given-names>Cahyo</given-names></name><name><surname>Suhardjono</surname><given-names>Yayuk R.</given-names></name></person-group><article-title>Ninety-eight new species of <italic><tp:taxon-name><tp:taxon-name-part taxon-name-part-type="genus">Trigonopterus</tp:taxon-name-part></tp:taxon-name></italic> weevils from Sundaland and the Lesser Sunda Islands</article-title><source>Zookeys</source><day>22</day><month>12</month><year>2014</year><volume>2014</volume><issue>467</issue><fpage>1</fpage><lpage>162</lpage><pub-id pub-id-type="doi">10.3897/zookeys.467.8206</pub-id></mixed-citation></tp:treatment-meta><tp:nomenclature><label>59.</label><tp:taxon-name>
                            <tp:taxon-name-part taxon-name-part-type="genus">Trigonopterus</tp:taxon-name-part>
                            <tp:taxon-name-part taxon-name-part-type="species">porcatus</tp:taxon-name-part>
                            <object-id xmlns:xlink="http://www.w3.org/1999/xlink" content-type="zoobank" xlink:type="simple">http://zoobank.org/85B04D6A-D2C7-4A6B-BBC8-96A794A722A4</object-id>
                        </tp:taxon-name><tp:taxon-authority>Riedel</tp:taxon-authority><tp:taxon-status xmlns:xlink="http://www.w3.org/1999/xlink" xlink:type="simple">sp. n.</tp:taxon-status></tp:nomenclature><tp:treatment-sec sec-type="Diagnostic description"><title>Diagnostic description.</title><p>Holotype, male (Fig. <xref ref-type="fig" rid="F59">59a</xref>). Length 2.53 mm. Color of legs and head ferruginous, remainder black. Body elongate; in dorsal aspect with marked constriction between pronotum and elytron; with distinct constriction in profile. Rostrum coarsely rugose-punctate, with median ridge and pair of somewhat irregular submedian ridges; epistome with indistinct, transverse, subangulate ridge. Pronotum anterolaterally angularly projecting; with distinct subapical constriction; disk coarsely rugose-punctate, punctures each with one suberect seta; interspaces microreticulate; with median ridge. Elytra with striae deeply impressed, each with row of suberect bristles; intervals carinate, nude; interval 7 swollen subapically, laterally weakly projecting; sutural interval at apex slightly protruding. Femora edentate. Metafemur subapically with stridulatory patch and transverse row of denticles. Abdominal ventrite 5 flat, sparsely punctate, apically sparsely setose. Penis (Fig. <xref ref-type="fig" rid="F59">59b</xref>) asymmetrical, appearing twisted; in profile moderately curved; apex with broad, spatulate extension; transfer apparatus flagelliform, ca. as long as body; apodemes 2.0 × as long as body; ductus ejaculatorius without bulbus. <bold>Intraspecific variation.</bold> Length 2.15–2.63 mm. Female rostrum dorsally with pairs of lateral and submedian furrows; epistome simple.</p></tp:treatment-sec><tp:treatment-sec sec-type="Material examined"><title>Material examined.</title><p>Holotype (MZB): ARC2699 (EMBL # LM655955), West Java, Garut, Cikajang, Mt. Payung, sample 1, <named-content xmlns:xlink="http://www.w3.org/1999/xlink" content-type="dwc:verbatimCoordinates" xlink:type="simple">S07°25.345', E107°48.825'</named-content>, 1085 m, <!--PageBreak-->26-IV-2012. Paratypes (MZB, SMNK, ZSM): W-Java Prov., Garut, Cikajang, Mt. Payung: 10 exx, ARC2700 (EMBL # LM655956), ARC2701 (EMBL # LM655957), ARC3638 (EMBL # LM656060), same data as holotype; 7 exx, ARC2711 (EMBL # LM655967), sample 2, <named-content xmlns:xlink="http://www.w3.org/1999/xlink" content-type="dwc:verbatimCoordinates" xlink:type="simple">S07°25.268', E107°48.492'</named-content>, 1250 m, 26-IV-2012; 8 exx, ARC2714 (EMBL # LM655970), sample 3, <named-content xmlns:xlink="http://www.w3.org/1999/xlink" content-type="dwc:verbatimCoordinates" xlink:type="simple">S07°25.320', E107°48.259'</named-content>, 1560 m, 26-IV-2012; 1 ex, ARC3594 (EMBL # LM656025), Sumedang, Sukajadi, Mt. Cakrabuana, sample 5, <named-content xmlns:xlink="http://www.w3.org/1999/xlink" content-type="dwc:verbatimCoordinates" xlink:type="simple">S07°01.804', E108°08.044'</named-content>, 1563 m, 20-IV-2012.</p></tp:treatment-sec><tp:treatment-sec sec-type="Distribution"><title>Distribution.</title><p>W-Java Prov. (Mt. Payung, Mt. Cakrabuana). Elevation: 1085–1563 m.</p></tp:treatment-sec><tp:treatment-sec sec-type="Etymology"><title>Etymology.</title><p>This epithet is based on the Latin <italic>porca</italic> (ridge between two furrows) and to be treated as an adjective. It refers to the elytral sculpture.</p></tp:treatment-sec><tp:treatment-sec sec-type="Notes"><title>Notes.</title><p><italic><tp:taxon-name><tp:taxon-name-part taxon-name-part-type="genus">Trigonopterus</tp:taxon-name-part> <tp:taxon-name-part taxon-name-part-type="species">porcatus</tp:taxon-name-part></tp:taxon-name></italic> Riedel, sp. n. was coded as “<italic><tp:taxon-name><tp:taxon-name-part taxon-name-part-type="genus">Trigonopterus</tp:taxon-name-part></tp:taxon-name></italic> sp. 370”.</p></tp:treatment-sec><tp:treatment-sec><!--Section generated to contain objects referenced in tp:taxon-treatment.--><fig id="F59" position="float" orientation="portrait"><label>Figure 59.</label><caption><p><italic><tp:taxon-name><tp:taxon-name-part taxon-name-part-type="genus">Trigonopterus</tp:taxon-name-part> <tp:taxon-name-part taxon-name-part-type="species">porcatus</tp:taxon-name-part></tp:taxon-name></italic> Riedel, sp. n., holotype; <bold>a</bold> Habitus <bold>b</bold> Penis.</p></caption><graphic xmlns:xlink="http://www.w3.org/1999/xlink" xlink:href="zookeys-467-001-g059.jpg" position="float" orientation="portrait" xlink:type="simple" id="oo_35734.jpg"/></fig></tp:treatment-sec></tp:taxon-treatment>
