# Supplementary material for: Ninety-eight new species of Trigonopterus weevils from Sundaland and the Lesser Sunda Islands
Source: Zookeys. 2014 Dec 22;(467):1–162. doi: 10.3897/zookeys.467.8206 (PMC4296478; doi:10.3897/zookeys.467.8206)
Supplement: XML Treatment for Trigonopterus relictus [file zookeys.467.8206-treatment65.xml]

<!DOCTYPE tp:taxon-treatment
  PUBLIC "-//TaxonX//DTD Taxonomic Treatment Publishing DTD v0 20100105//EN" "tax-treatment-NSO.dtd">
<tp:taxon-treatment xmlns:tp="http://www.plazi.org/taxpub"><tp:treatment-meta><kwd-group><label>Taxon classification</label><kwd><named-content content-type="kingdom">Animalia</named-content></kwd><kwd><named-content content-type="order">Coleoptera</named-content></kwd><kwd><named-content content-type="family">Curculionidae</named-content></kwd></kwd-group><mixed-citation publication-type="journal"><person-group><name><surname>Riedel</surname><given-names>Alexander</given-names></name><name><surname>Tänzler</surname><given-names>Rene</given-names></name><name><surname>Balke</surname><given-names>Michael</given-names></name><name><surname>Rahmadi</surname><given-names>Cahyo</given-names></name><name><surname>Suhardjono</surname><given-names>Yayuk R.</given-names></name></person-group><article-title>Ninety-eight new species of <italic><tp:taxon-name><tp:taxon-name-part taxon-name-part-type="genus">Trigonopterus</tp:taxon-name-part></tp:taxon-name></italic> weevils from Sundaland and the Lesser Sunda Islands</article-title><source>Zookeys</source><day>22</day><month>12</month><year>2014</year><volume>2014</volume><issue>467</issue><fpage>1</fpage><lpage>162</lpage><pub-id pub-id-type="doi">10.3897/zookeys.467.8206</pub-id></mixed-citation></tp:treatment-meta><tp:nomenclature><label>64.</label><tp:taxon-name>
                            <tp:taxon-name-part taxon-name-part-type="genus">Trigonopterus</tp:taxon-name-part>
                            <tp:taxon-name-part taxon-name-part-type="species">relictus</tp:taxon-name-part>
                            <object-id xmlns:xlink="http://www.w3.org/1999/xlink" content-type="zoobank" xlink:type="simple">http://zoobank.org/E4F269E2-ABDF-4E15-8518-412280ACCA4F</object-id>
                        </tp:taxon-name><tp:taxon-authority>Riedel</tp:taxon-authority><tp:taxon-status xmlns:xlink="http://www.w3.org/1999/xlink" xlink:type="simple">sp. n.</tp:taxon-status></tp:nomenclature><tp:treatment-sec sec-type="Diagnostic description"><title>Diagnostic description.</title><p>Holotype, male (Fig. <xref ref-type="fig" rid="F64">64a</xref>). Length 2.60 mm. Color of head and legs ferruginous, remainder black. Body in dorsal aspect with marked constriction between pronotum and elytron; with shallow constriction in profile. Rostrum with median ridge and pair of submedian ridges, intervening furrows punctate, sparsely setose; epistome with indistinct, transverse, subangulate ridge. Pronotum with distinct subapical constriction; disk coarsely punctate-rugose, sparsely setose; with pair of indistinct sublateral impressions; with distinct median ridge. Elytra with striae deeply impressed; intervals costate to carinate, ridges with transverse wrinkles; sparsely setose with small suberect setae; apex with sublateral pair of blunt teeth, with suture incised. Femora each with small tooth. Metafemur subapically with stridulatory patch. Abdominal ventrite 5 concave, at middle subglabrous, laterally punctate, sparsely setose. Penis (Fig. <xref ref-type="fig" rid="F64">64b</xref>) with sides of body constricted at middle; apex with marked median notch; subapically markedly widened, forming blade-like processes bearing setose fringes on their dorsal surface; left blade-like process slightly larger; dorsally with median sickle-shaped process protruding apicad; transfer apparatus flagelliform, slightly longer than body; apodemes 3.2 × as long as body; ductus ejaculatorius without bulbus. <bold>Intraspecific variation.</bold> Length 2.08–2.60 mm. Color of body dark ferruginous to black. Body of females more compact, elytra shorter. Female rostrum dorsally in apical half with subglabrous costa, coarsely punctate; epistome simple. Female elytral apex subangulate, without pair of sublateral teeth. Female abdominal ventrite 5 flat, punctate.</p></tp:treatment-sec><tp:treatment-sec sec-type="Material examined"><title>Material examined.</title><p>Holotype (MZB): ARC0308 (EMBL # LM655498), E-Java Prov., Banyuwangi, Mt. Ijen, Licin, sample 4, <named-content xmlns:xlink="http://www.w3.org/1999/xlink" content-type="dwc:verbatimCoordinates" xlink:type="simple">S08°06.673', E114°14.488'</named-content>, <!--PageBreak-->1255 m, 31-VIII-2006. Paratypes (MZB, SMNK, ZSM): E-Java Prov.: 19 exx, ARC0309 (EMBL # LM655499), same data as holotype; 33 exx, ARC0301 (EMBL # LM655491), ARC0302 (EMBL # LM655492), Banyuwangi, Mt. Ijen, Licin, sample 2, <named-content xmlns:xlink="http://www.w3.org/1999/xlink" content-type="dwc:verbatimCoordinates" xlink:type="simple">S08°05.603', E114°14.366'</named-content>, 1575 m, 28-VIII-2006; 12 exx, ARC0310 (EMBL # LM655500), ARC0311 (EMBL # LM655501), Banyuwangi, Mt. Ijen, Licin, sample 3, <named-content xmlns:xlink="http://www.w3.org/1999/xlink" content-type="dwc:verbatimCoordinates" xlink:type="simple">S08°06.056', E114°14.621'</named-content>, 1400 m, 28-VIII-2006; 2 exx, Banyuwangi, Mt. Ijen, Licin, sample 4, <named-content xmlns:xlink="http://www.w3.org/1999/xlink" content-type="dwc:verbatimCoordinates" xlink:type="simple">S08°06.673', E114°14.488'</named-content>, 1255 m, 28-VIII-2006; 2 exx, Banyuwangi, Mt. Ijen, Licin, sample 6, <named-content xmlns:xlink="http://www.w3.org/1999/xlink" content-type="dwc:verbatimCoordinates" xlink:type="simple">S08°07.115', E114°14.650'</named-content>, 1100 m, 31-VIII-2006; 9 exx, ARC2460 (EMBL # LM655798), ARC2461 (EMBL # LM655799), Krucil, Bremi, Mt. Argopuro (trail to Taman Hidup), sample 2, <named-content xmlns:xlink="http://www.w3.org/1999/xlink" content-type="dwc:verbatimCoordinates" xlink:type="simple">S07°58.478', E113°31.069'</named-content>, 1457 m, 10-XI-2011; 4 exx, ARC2462 (EMBL # LM655800), ARC2463 (EMBL # LM655801), Krucil, Bremi, Mt. Argopuro (trail to Taman Hidup), sample 3, <named-content xmlns:xlink="http://www.w3.org/1999/xlink" content-type="dwc:verbatimCoordinates" xlink:type="simple">S07°58.586', E113°31.345'</named-content>, 1628 m, 10-XI-2011; 2 exx, Krucil, Bremi, Mt. Argopuro (trail to Taman Hidup), sample 7, <named-content xmlns:xlink="http://www.w3.org/1999/xlink" content-type="dwc:verbatimCoordinates" xlink:type="simple">S07°58.449', E113°31.002'</named-content>, 1457 m, 11-XI-2011.</p></tp:treatment-sec><tp:treatment-sec sec-type="Distribution"><title>Distribution.</title><p>E-Java Prov. (Mt. Argopuro, Mt. Ijen). Elevation: 1100–1628 m.</p></tp:treatment-sec><tp:treatment-sec sec-type="Etymology"><title>Etymology.</title><p>This epithet is based on the Latin participle <italic>relictus</italic> (left behind), referring to the distribution of the species which inhabits an isolated patch of wet forest.</p></tp:treatment-sec><tp:treatment-sec sec-type="Notes"><title>Notes.</title><p><italic><tp:taxon-name><tp:taxon-name-part taxon-name-part-type="genus">Trigonopterus</tp:taxon-name-part> <tp:taxon-name-part taxon-name-part-type="species">relictus</tp:taxon-name-part></tp:taxon-name></italic> Riedel, sp. n. was coded as “<italic><tp:taxon-name><tp:taxon-name-part taxon-name-part-type="genus">Trigonopterus</tp:taxon-name-part></tp:taxon-name></italic> sp. 317” by <xref ref-type="bibr" rid="B16">Tänzler et al. (2014)</xref>.</p></tp:treatment-sec><tp:treatment-sec><!--Section generated to contain objects referenced in tp:taxon-treatment.--><fig id="F64" position="float" orientation="portrait"><label>Figure 64.</label><caption><p><italic><tp:taxon-name><tp:taxon-name-part taxon-name-part-type="genus">Trigonopterus</tp:taxon-name-part> <tp:taxon-name-part taxon-name-part-type="species">relictus</tp:taxon-name-part></tp:taxon-name></italic> Riedel, sp. n., holotype; <bold>a</bold> Habitus <bold>b</bold> Penis.</p></caption><graphic xmlns:xlink="http://www.w3.org/1999/xlink" xlink:href="zookeys-467-001-g064.jpg" position="float" orientation="portrait" xlink:type="simple" id="oo_35739.jpg"/></fig></tp:treatment-sec><ref-list><ref id="B16"><mixed-citation xmlns:xlink="http://www.w3.org/1999/xlink" xlink:type="simple"><person-group><name name-style="western"><surname>Tänzler</surname><given-names>R</given-names></name><name name-style="western"><surname>Toussaint</surname><given-names>EFA</given-names></name><name name-style="western"><surname>Suhardjono</surname><given-names>YR</given-names></name><name name-style="western"><surname>Balke</surname><given-names>M</given-names></name><name name-style="western"><surname>Riedel</surname><given-names>A</given-names></name></person-group> (<year>2014</year>) <article-title>Multiple transgressions of Wallace’s Line explain diversity of flightless <italic><tp:taxon-name><tp:taxon-name-part taxon-name-part-type="genus">Trigonopterus</tp:taxon-name-part></tp:taxon-name></italic> weevils on Bali.</article-title><source>Proceedings of the Royal Society B: Biological Sciences</source><volume>281</volume>: <elocation-id>20132528</elocation-id>. doi: <ext-link ext-link-type="doi" xlink:href="10.1098/rspb.2013.2528" xlink:type="simple">10.1098/rspb.2013.2528</ext-link></mixed-citation></ref></ref-list></tp:taxon-treatment>
