# Supplementary material for: Ninety-eight new species of Trigonopterus weevils from Sundaland and the Lesser Sunda Islands
Source: Zookeys. 2014 Dec 22;(467):1–162. doi: 10.3897/zookeys.467.8206 (PMC4296478; doi:10.3897/zookeys.467.8206)
Supplement: XML Treatment for Trigonopterus rugosostriatus [file zookeys.467.8206-treatment68.xml]

<!DOCTYPE tp:taxon-treatment
  PUBLIC "-//TaxonX//DTD Taxonomic Treatment Publishing DTD v0 20100105//EN" "tax-treatment-NSO.dtd">
<tp:taxon-treatment xmlns:tp="http://www.plazi.org/taxpub"><tp:treatment-meta><kwd-group><label>Taxon classification</label><kwd><named-content content-type="kingdom">Animalia</named-content></kwd><kwd><named-content content-type="order">Coleoptera</named-content></kwd><kwd><named-content content-type="family">Curculionidae</named-content></kwd></kwd-group><mixed-citation publication-type="journal"><person-group><name><surname>Riedel</surname><given-names>Alexander</given-names></name><name><surname>Tänzler</surname><given-names>Rene</given-names></name><name><surname>Balke</surname><given-names>Michael</given-names></name><name><surname>Rahmadi</surname><given-names>Cahyo</given-names></name><name><surname>Suhardjono</surname><given-names>Yayuk R.</given-names></name></person-group><article-title>Ninety-eight new species of <italic><tp:taxon-name><tp:taxon-name-part taxon-name-part-type="genus">Trigonopterus</tp:taxon-name-part></tp:taxon-name></italic> weevils from Sundaland and the Lesser Sunda Islands</article-title><source>Zookeys</source><day>22</day><month>12</month><year>2014</year><volume>2014</volume><issue>467</issue><fpage>1</fpage><lpage>162</lpage><pub-id pub-id-type="doi">10.3897/zookeys.467.8206</pub-id></mixed-citation></tp:treatment-meta><tp:nomenclature><label>67.</label><tp:taxon-name>
                            <tp:taxon-name-part taxon-name-part-type="genus">Trigonopterus</tp:taxon-name-part>
                            <tp:taxon-name-part taxon-name-part-type="species">rugosostriatus</tp:taxon-name-part>
                            <object-id xmlns:xlink="http://www.w3.org/1999/xlink" content-type="zoobank" xlink:type="simple">http://zoobank.org/CAC7CFEB-2337-4B64-87E0-1E3419BBB6F5</object-id>
                        </tp:taxon-name><tp:taxon-authority>Riedel</tp:taxon-authority><tp:taxon-status xmlns:xlink="http://www.w3.org/1999/xlink" xlink:type="simple">sp. n.</tp:taxon-status></tp:nomenclature><tp:treatment-sec sec-type="Diagnostic description"><title>Diagnostic description.</title><p>Holotype, male (Fig. <xref ref-type="fig" rid="F67">67a</xref>). Length 2.40 mm. Color of legs and head ferruginous, remainder black. Body in dorsal aspect with marked constriction between pronotum and elytron; with distinct constriction in profile. Rostrum coarsely rugose-punctate, with median ridge and pair of indistinct submedian ridges; epistome with indistinct, transverse, subangulate ridge. Pronotum anterolaterally angularly projecting; with distinct subapical constriction; disk rugose-punctate, interspaces weakly microreticulate; punctures each with one suberect to recumbent scale becoming shorter towards base; with median ridge. Elytra with striae deeply impressed, each with row of slender suberect scales; intervals costate to carinate, almost nude, weakly microreticulate; interval 7 swollen subapically, laterally weakly projecting; sutural interval subapically simple. Femora edentate. Metafemur subapically with stridulatory patch and transverse ridge. Abdominal ventrite 5 in apical half slightly swollen, with median impression, punctate, sparsely setose. Penis (Fig. <xref ref-type="fig" rid="F67">67b</xref>) with body in profile moderately curved; in dorsal aspect sides subparallel; apex with median, acute triangular extension; transfer apparatus flagelliform, slightly shorter than body; apodemes 2.0 × as long as body; ductus ejaculatorius without bulbus. <bold>Intraspecific variation.</bold> Length 2.28–2.65 mm. Color of body black to dark ferruginous. Female rostrum dorsally with longitudinal furrows; epistome simple. Pronotum with anterolateral knobs rounded, or more distinct and angularly projecting, especially in females. Female abdominal ventrite 5 flat.</p></tp:treatment-sec><tp:treatment-sec sec-type="Material examined"><title>Material examined.</title><p>Holotype (MZB): ARC2672 (EMBL # LM655930), West Java Prov., Sumedang, Sukajadi, Mt. Cakrabuana, sample 4, <named-content xmlns:xlink="http://www.w3.org/1999/xlink" content-type="dwc:verbatimCoordinates" xlink:type="simple">S07°01.734', E108°08.059'</named-content>, 1530 m, 19-IV-2012. Paratypes (MZB, SMNK, ZSM): W-Java Prov.: 3 exx, ARC2673 (EMBL # LM655931), ARC2674 (EMBL # LM655932), ARC3591 (EMBL # LM656022), same data as holotype; 4 exx, ARC2675 (EMBL # LM655933), ARC2676 (EMBL # LM655934), ARC2677 (EMBL # LM655935), ARC3592 (EMBL # LM656023), Sumedang, Sukajadi, Mt. Cakrabuana, sam<!--PageBreak-->ple 5, <named-content xmlns:xlink="http://www.w3.org/1999/xlink" content-type="dwc:verbatimCoordinates" xlink:type="simple">S07°01.804', E108°08.044'</named-content>, 1563 m, 20-IV-2012; 1 ex, ARC2681 (EMBL # LM655939), Sumedang, Sukajadi, Mt. Cakrabuana, sample 6, <named-content xmlns:xlink="http://www.w3.org/1999/xlink" content-type="dwc:verbatimCoordinates" xlink:type="simple">S07°01.943', E108°08.029'</named-content>, 1593 m, 20-IV-2012; 1 ex, ARC2671 (EMBL # LM655929), Sumedang, Sukajadi, Mt. Cakrabuana, sample 3, <named-content xmlns:xlink="http://www.w3.org/1999/xlink" content-type="dwc:verbatimCoordinates" xlink:type="simple">S07°01.493', E108°08.065'</named-content>, 1394 m, 19-IV-2012; 5 exx, ARC0157, ARC0408, Ciamis, Mt. Sawal, Blok Cireong, sample 2, <named-content xmlns:xlink="http://www.w3.org/1999/xlink" content-type="dwc:verbatimCoordinates" xlink:type="simple">S07°14.127', E108°15.568'</named-content>, 1120 m, 01-X-2005; 3 exx, Batu Cakra, sample 1, <named-content xmlns:xlink="http://www.w3.org/1999/xlink" content-type="dwc:verbatimCoordinates" xlink:type="simple">S07°14.920', E108°15.762'</named-content>, 990 m, 01-X-2005; 3 exx, ARC2505 (EMBL # LM655842), ARC2506 (EMBL # LM655843), ARC2507 (EMBL # LM655844), Panjalu, Tembong, sample 3, <named-content xmlns:xlink="http://www.w3.org/1999/xlink" content-type="dwc:verbatimCoordinates" xlink:type="simple">S07°11.102', E108°16.310'</named-content>, 1569 m, 29-XI-2011.</p></tp:treatment-sec><tp:treatment-sec sec-type="Distribution"><title>Distribution.</title><p>W-Java Prov. (Mt. Cakrabuana, Mt. Sawal). Elevation: 990–1569 m.</p></tp:treatment-sec><tp:treatment-sec sec-type="Etymology"><title>Etymology.</title><p>This epithet is a combination of the Latin adjective <italic>rugosus</italic> (wrinkled) and the participle <italic>striatus</italic> (provided with furrows) and refers to the species´ body-sculpture.</p></tp:treatment-sec><tp:treatment-sec sec-type="Notes"><title>Notes.</title><p><italic><tp:taxon-name><tp:taxon-name-part taxon-name-part-type="genus">Trigonopterus</tp:taxon-name-part> <tp:taxon-name-part taxon-name-part-type="species">rugosostriatus</tp:taxon-name-part></tp:taxon-name></italic> Riedel, sp. n. was coded as “<italic><tp:taxon-name><tp:taxon-name-part taxon-name-part-type="genus">Trigonopterus</tp:taxon-name-part></tp:taxon-name></italic> sp. 354”.</p></tp:treatment-sec><tp:treatment-sec><!--Section generated to contain objects referenced in tp:taxon-treatment.--><fig id="F67" position="float" orientation="portrait"><label>Figure 67.</label><caption><p><italic><tp:taxon-name><tp:taxon-name-part taxon-name-part-type="genus">Trigonopterus</tp:taxon-name-part> <tp:taxon-name-part taxon-name-part-type="species">rugosostriatus</tp:taxon-name-part></tp:taxon-name></italic> Riedel, sp. n., holotype; <bold>a</bold> Habitus <bold>b</bold> Penis.</p></caption><graphic xmlns:xlink="http://www.w3.org/1999/xlink" xlink:href="zookeys-467-001-g067.jpg" position="float" orientation="portrait" xlink:type="simple" id="oo_35742.jpg"/></fig></tp:treatment-sec></tp:taxon-treatment>
