# Supplementary material for: Ninety-eight new species of Trigonopterus weevils from Sundaland and the Lesser Sunda Islands
Source: Zookeys. 2014 Dec 22;(467):1–162. doi: 10.3897/zookeys.467.8206 (PMC4296478; doi:10.3897/zookeys.467.8206)
Supplement: XML Treatment for Trigonopterus rugosus [file zookeys.467.8206-treatment69.xml]

<!DOCTYPE tp:taxon-treatment
  PUBLIC "-//TaxonX//DTD Taxonomic Treatment Publishing DTD v0 20100105//EN" "tax-treatment-NSO.dtd">
<tp:taxon-treatment xmlns:tp="http://www.plazi.org/taxpub"><tp:treatment-meta><kwd-group><label>Taxon classification</label><kwd><named-content content-type="kingdom">Animalia</named-content></kwd><kwd><named-content content-type="order">Coleoptera</named-content></kwd><kwd><named-content content-type="family">Curculionidae</named-content></kwd></kwd-group><mixed-citation publication-type="journal"><person-group><name><surname>Riedel</surname><given-names>Alexander</given-names></name><name><surname>Tänzler</surname><given-names>Rene</given-names></name><name><surname>Balke</surname><given-names>Michael</given-names></name><name><surname>Rahmadi</surname><given-names>Cahyo</given-names></name><name><surname>Suhardjono</surname><given-names>Yayuk R.</given-names></name></person-group><article-title>Ninety-eight new species of <italic><tp:taxon-name><tp:taxon-name-part taxon-name-part-type="genus">Trigonopterus</tp:taxon-name-part></tp:taxon-name></italic> weevils from Sundaland and the Lesser Sunda Islands</article-title><source>Zookeys</source><day>22</day><month>12</month><year>2014</year><volume>2014</volume><issue>467</issue><fpage>1</fpage><lpage>162</lpage><pub-id pub-id-type="doi">10.3897/zookeys.467.8206</pub-id></mixed-citation></tp:treatment-meta><tp:nomenclature><label>68.</label><tp:taxon-name>
                            <tp:taxon-name-part taxon-name-part-type="genus">Trigonopterus</tp:taxon-name-part>
                            <tp:taxon-name-part taxon-name-part-type="species">rugosus</tp:taxon-name-part>
                            <object-id xmlns:xlink="http://www.w3.org/1999/xlink" content-type="zoobank" xlink:type="simple">http://zoobank.org/A7757AE1-955B-49A6-8238-29D7153E5195</object-id>
                        </tp:taxon-name><tp:taxon-authority>Riedel</tp:taxon-authority><tp:taxon-status xmlns:xlink="http://www.w3.org/1999/xlink" xlink:type="simple">sp. n.</tp:taxon-status></tp:nomenclature><tp:treatment-sec sec-type="Diagnostic description"><title>Diagnostic description.</title><p>Holotype, male (Fig. <xref ref-type="fig" rid="F68">68a</xref>). Length 2.53 mm. Color of antennae and legs ferruginous; head and elytral sutural interval dark ferruginous, remainder black. Body subovate, in dorsal aspect with weak constriction between pronotum and elytron; with distinct constriction in profile. Rostrum with median ridge and pair of submedian ridges, intervening furrows each with sparse row of mesad directed scales; epistome with sinuate transverse ridge. Pronotum without subapical constriction; disk with coarse irregular ridges and tubercles, with sparse, suberect scales. Elytra with striae deeply impressed, each with sparse row of slender, suberect scales; intervals costate, intervals 3 and 5 with row of punctures, others subglabrous; sutural interval basally swollen and widened laterad; suture incised, bordered by rows of suberect scales; elytral apex scabrous, margin subtruncate, with slightly incised suture, with distinct apical denticle. Femora with simple anteroventral ridge, in meso- and metafemur crenate. Metafemur subapically with stridulatory patch. Abdominal ventrite 5 dull, with T-shape ridge along base and middle, coarsely punctate, with sparse erect scales. Penis (Fig. <xref ref-type="fig" rid="F68">68b</xref>) with sides of body weakly concave; apical edge subangulate, with sparse fringe of setae; apex with median angulate extension; transfer apparatus compact; apodemes 2.0 × as long as body; ductus ejaculatorius without bulbus. <bold>Intraspecific variation.</bold> Length 2.36–2.53 mm. Color of elytra completely black, with ferruginous sutural interval, or entirely ferruginous. Female rostrum in apical third dorsally subglabrous, sparsely punctate; epistome simple. Female elytra ventroapically with pair of laterally flattened denticles, male elytra ventroapically simple. Female abdominal ventrite 5 medially with weak ridge.</p></tp:treatment-sec><tp:treatment-sec sec-type="Material examined"><title>Material examined.</title><p>Holotype (MZB): ARC0586 (EMBL # LM655522), Bali, Bedugul, Mt. Catur, sample 3, <named-content xmlns:xlink="http://www.w3.org/1999/xlink" content-type="dwc:verbatimCoordinates" xlink:type="simple">S08°15.626', E115°11.354'</named-content>, 1690 m, 07-XI-2007. Paratypes (MZB, SMNK, ZSM): Bali: 3 exx, ARC0587 (EMBL # LM655523), same <!--PageBreak-->data as holotype; 3 exx, Bedugul, Mt. Catur, sample 2, <named-content xmlns:xlink="http://www.w3.org/1999/xlink" content-type="dwc:verbatimCoordinates" xlink:type="simple">S08°15.147', E115°11.323'</named-content>, 1930 m, 07-XI-2007; 3 exx, ARC0571 (EMBL # LM655507), ARC0572 (EMBL # LM655508), Bedugul, Mt. Pohen (= Mt. Tapak = Mt.Keramat), sample 2, <named-content xmlns:xlink="http://www.w3.org/1999/xlink" content-type="dwc:verbatimCoordinates" xlink:type="simple">S08°16.328', E115°08.360'</named-content>, 1785 m, 01-XI-2007; 2 exx, ARC0573 (EMBL # LM655509), Bedugul, Mt. Pohen (= Mt. Tapak = Mt.Keramat), sample 3, <named-content xmlns:xlink="http://www.w3.org/1999/xlink" content-type="dwc:verbatimCoordinates" xlink:type="simple">S08°16.386', E115°08.402'</named-content>, 1735 m, 01-XI-2007; 1 ex, ARC0574 (EMBL # LM655510), Bedugul, Mt. Pohen (= Mt. Tapak = Mt.Keramat), sample 5, <named-content xmlns:xlink="http://www.w3.org/1999/xlink" content-type="dwc:verbatimCoordinates" xlink:type="simple">S08°16.526', E115°08.634'</named-content>, 1580 m, 01-XI-2007; 1 ex Bedugul, Mt. Pohen (= Mt. Tapak = Mt.Keramat), sample 6, <named-content xmlns:xlink="http://www.w3.org/1999/xlink" content-type="dwc:verbatimCoordinates" xlink:type="simple">S08°16.607', E115°08.773'</named-content>, 1460 m, 01-XI-07; 4 exx, ARC0591 (EMBL # LM655527), ARC0592 (EMBL # LM655528), ARC0593 (EMBL # LM655529), ARC0594 (EMBL # LM655530), Kintamani, Mt. Abang, sample 1, <named-content xmlns:xlink="http://www.w3.org/1999/xlink" content-type="dwc:verbatimCoordinates" xlink:type="simple">S08°17.118', E115°24.868'</named-content>, 1440 m, 09-XI-2007, 01-XI-2007; 6 exx, ARC2317 (EMBL # LM655770), ARC2318 (EMBL # LM655771), Angseri, Mt. Adeng, sample 3, <named-content xmlns:xlink="http://www.w3.org/1999/xlink" content-type="dwc:verbatimCoordinates" xlink:type="simple">S08°19.626', E115°08.554'</named-content>, 1385 m, 06-IV-2011; 5 exx, Angseri, Mt. Adeng, sample 4, <named-content xmlns:xlink="http://www.w3.org/1999/xlink" content-type="dwc:verbatimCoordinates" xlink:type="simple">S08°19.463', E115°08.537'</named-content>, 1535 m, 06-IV-2011; 9 exx, Angseri, Mt. Adeng, sample 5, <named-content xmlns:xlink="http://www.w3.org/1999/xlink" content-type="dwc:verbatimCoordinates" xlink:type="simple">S08°19.402', E115°08.545'</named-content>, 1590 m, 06-IV-2011; 5 exx, ARC2321 (EMBL # LM655774), ARC2322 (EMBL # LM655775), Angseri, Mt. Adeng, sample 6, <named-content xmlns:xlink="http://www.w3.org/1999/xlink" content-type="dwc:verbatimCoordinates" xlink:type="simple">S08°19.138', E115°08.416'</named-content>, 1760 m, 06-IV-2011; 1 female, Bedugul, mountain NW of botanical garden, 1400 m, 04-XII-2004 (ARC).</p></tp:treatment-sec><tp:treatment-sec sec-type="Distribution"><title>Distribution.</title><p>Bali (Mt. Andeng, Bedugul, Kintamani). Elevation: 1385–1785 m.</p></tp:treatment-sec><tp:treatment-sec sec-type="Etymology"><title>Etymology.</title><p>This epithet is based on the Latin adjective <italic>rugosus</italic> and refers to the wrinkled integument.</p></tp:treatment-sec><tp:treatment-sec sec-type="Notes"><title>Notes.</title><p><italic><tp:taxon-name><tp:taxon-name-part taxon-name-part-type="genus">Trigonopterus</tp:taxon-name-part> <tp:taxon-name-part taxon-name-part-type="species">rugosus</tp:taxon-name-part></tp:taxon-name></italic> Riedel, sp. n. was coded as “<italic><tp:taxon-name><tp:taxon-name-part taxon-name-part-type="genus">Trigonopterus</tp:taxon-name-part></tp:taxon-name></italic> sp. 280” by <xref ref-type="bibr" rid="B16">Tänzler et al. (2014)</xref>. The minimal p-distances of cox1 to <italic><tp:taxon-name><tp:taxon-name-part taxon-name-part-type="genus">Trigonopterus</tp:taxon-name-part> <tp:taxon-name-part taxon-name-part-type="species">pararugosus</tp:taxon-name-part></tp:taxon-name></italic> Riedel, sp. n. is 5.6–7.2%. Morphologically no clear differences could be detected and it is assumed that both represent a pair of cryptic species.</p></tp:treatment-sec><tp:treatment-sec><!--Section generated to contain objects referenced in tp:taxon-treatment.--><fig id="F68" position="float" orientation="portrait"><label>Figure 68.</label><caption><p><italic><tp:taxon-name><tp:taxon-name-part taxon-name-part-type="genus">Trigonopterus</tp:taxon-name-part> <tp:taxon-name-part taxon-name-part-type="species">rugosus</tp:taxon-name-part></tp:taxon-name></italic> Riedel, sp. n., holotype; <bold>a</bold> Habitus <bold>b</bold> Penis.</p></caption><graphic xmlns:xlink="http://www.w3.org/1999/xlink" xlink:href="zookeys-467-001-g068.jpg" position="float" orientation="portrait" xlink:type="simple" id="oo_35743.jpg"/></fig></tp:treatment-sec><ref-list><ref id="B16"><mixed-citation xmlns:xlink="http://www.w3.org/1999/xlink" xlink:type="simple"><person-group><name name-style="western"><surname>Tänzler</surname><given-names>R</given-names></name><name name-style="western"><surname>Toussaint</surname><given-names>EFA</given-names></name><name name-style="western"><surname>Suhardjono</surname><given-names>YR</given-names></name><name name-style="western"><surname>Balke</surname><given-names>M</given-names></name><name name-style="western"><surname>Riedel</surname><given-names>A</given-names></name></person-group> (<year>2014</year>) <article-title>Multiple transgressions of Wallace’s Line explain diversity of flightless <italic><tp:taxon-name><tp:taxon-name-part taxon-name-part-type="genus">Trigonopterus</tp:taxon-name-part></tp:taxon-name></italic> weevils on Bali.</article-title><source>Proceedings of the Royal Society B: Biological Sciences</source><volume>281</volume>: <elocation-id>20132528</elocation-id>. doi: <ext-link ext-link-type="doi" xlink:href="10.1098/rspb.2013.2528" xlink:type="simple">10.1098/rspb.2013.2528</ext-link></mixed-citation></ref></ref-list></tp:taxon-treatment>
