# Supplementary material for: Ninety-eight new species of Trigonopterus weevils from Sundaland and the Lesser Sunda Islands
Source: Zookeys. 2014 Dec 22;(467):1–162. doi: 10.3897/zookeys.467.8206 (PMC4296478; doi:10.3897/zookeys.467.8206)
Supplement: XML Treatment for Trigonopterus santubongensis [file zookeys.467.8206-treatment72.xml]

<!DOCTYPE tp:taxon-treatment
  PUBLIC "-//TaxonX//DTD Taxonomic Treatment Publishing DTD v0 20100105//EN" "tax-treatment-NSO.dtd">
<tp:taxon-treatment xmlns:tp="http://www.plazi.org/taxpub"><tp:treatment-meta><kwd-group><label>Taxon classification</label><kwd><named-content content-type="kingdom">Animalia</named-content></kwd><kwd><named-content content-type="order">Coleoptera</named-content></kwd><kwd><named-content content-type="family">Curculionidae</named-content></kwd></kwd-group><mixed-citation publication-type="journal"><person-group><name><surname>Riedel</surname><given-names>Alexander</given-names></name><name><surname>Tänzler</surname><given-names>Rene</given-names></name><name><surname>Balke</surname><given-names>Michael</given-names></name><name><surname>Rahmadi</surname><given-names>Cahyo</given-names></name><name><surname>Suhardjono</surname><given-names>Yayuk R.</given-names></name></person-group><article-title>Ninety-eight new species of <italic><tp:taxon-name><tp:taxon-name-part taxon-name-part-type="genus">Trigonopterus</tp:taxon-name-part></tp:taxon-name></italic> weevils from Sundaland and the Lesser Sunda Islands</article-title><source>Zookeys</source><day>22</day><month>12</month><year>2014</year><volume>2014</volume><issue>467</issue><fpage>1</fpage><lpage>162</lpage><pub-id pub-id-type="doi">10.3897/zookeys.467.8206</pub-id></mixed-citation></tp:treatment-meta><tp:nomenclature><label>71.</label><tp:taxon-name>
                            <tp:taxon-name-part taxon-name-part-type="genus">Trigonopterus</tp:taxon-name-part>
                            <tp:taxon-name-part taxon-name-part-type="species">santubongensis</tp:taxon-name-part>
                            <object-id xmlns:xlink="http://www.w3.org/1999/xlink" content-type="zoobank" xlink:type="simple">http://zoobank.org/D50D6C5A-110B-4DD6-98BD-8447785B4D85</object-id>
                        </tp:taxon-name><tp:taxon-authority>Riedel</tp:taxon-authority><tp:taxon-status xmlns:xlink="http://www.w3.org/1999/xlink" xlink:type="simple">sp. n.</tp:taxon-status></tp:nomenclature><tp:treatment-sec sec-type="Diagnostic description"><title>Diagnostic description.</title><p>Holotype, male (Fig. <xref ref-type="fig" rid="F71">71a</xref>). Length 2.23 mm. Color of antennae, legs and elytra ferruginous; remainder black. Body in dorsal aspect subrhomboid, with weak constriction between pronotum and elytron; in profile dorsally convex. Rostrum with indistinct median and pair of submedian ridges uniting in apical third; coarsely punctate-reticulate, with sparse suberect scales; epistome with irregular, subangulate ridge. Pronotum with disk densely punctate, reticulate; each puncture containing small recumbent seta. Elytra with striae distinct, marked by coarse punctures; intervals flat, microreticulate; sutural intervals with dense row of smaller punctures, remaining intervals with few interspersed coarse punctures; each puncture containing small seta; elytral apex subtruncate. Anteroventral ridge of femora terminating in apical third forming indistinct tooth. Profemur in basal half posteroventrally with tooth. Metafemur subapically with stridulatory patch. Dorsal edge of tibiae with subbasal angulation, dentate in protibia. Metatibia ventrally with fringe of long, stiff setae. Thoracic venter deeply concave. Abdominal ventrites 1–2 concave, subglabrous, near metacoxae with small cluster of peg-shaped setae; abdominal ventrite 5 concave, at base laterally with protrusion, at middle glabrous, apically densely setose. Penis (Fig. <xref ref-type="fig" rid="F71">71b</xref>) with sides of body diverging, containing two pairs of distinct sclerites; apex with median rounded extension bordered by pair of swellings; transfer apparatus spiniform; apodemes 2.5 × as long as body; ductus ejaculatorius apically torn off, in other males without distinct bulbus. <bold>Intraspecific variation.</bold> Length 2.23–2.53 mm. Female rostrum dorsally subglabrous, with submedian row of coarse punctures; epistome simple, subapically with 4 shallow longitudinal impressions. Female metatibia ventrally simple, with fringe of sparse thin setae. Female abdominal ventrite 1 without cluster of peg-shaped setae; female abdominal ventrite 5 subbasally with marked transverse swelling.</p><!--PageBreak--></tp:treatment-sec><tp:treatment-sec sec-type="Material examined"><title>Material examined.</title><p>Holotype (SMNK): ARC2523 (EMBL # LM655860), MALAYSIA, Sarawak, Kuching, Mt. Santubong, sample 3, <named-content xmlns:xlink="http://www.w3.org/1999/xlink" content-type="dwc:verbatimCoordinates" xlink:type="simple">N01°43.884', E110°19.727'</named-content>, 496 m, 06-XII-2011. Paratypes (SMNK, ZSM): MALAYSIA, Sarawak, Kuching, Mt. Santubong:  1 ex, ARC2524 (EMBL # LM655861), same data as holotype; 13 exx, ARC2527 (EMBL # LM655864), ARC2528 (EMBL # LM655865), sample 1, <named-content xmlns:xlink="http://www.w3.org/1999/xlink" content-type="dwc:verbatimCoordinates" xlink:type="simple">N01°43.760', E110°19.113'</named-content>, 138 m, 05-XII-2011; 6 exx, sample 2, <named-content xmlns:xlink="http://www.w3.org/1999/xlink" content-type="dwc:verbatimCoordinates" xlink:type="simple">N01°43.779', E110°19.183'</named-content>, 173 m, 05-XII-2011; 1 ex, sample 3, <named-content xmlns:xlink="http://www.w3.org/1999/xlink" content-type="dwc:verbatimCoordinates" xlink:type="simple">N01°43.884', E110°19.727'</named-content>, 496 m, 06-XII-2011; 10 exx, sample 4, <named-content xmlns:xlink="http://www.w3.org/1999/xlink" content-type="dwc:verbatimCoordinates" xlink:type="simple">N01°43.884', E110°19.715'</named-content>, 487 m, 06-XII-2011; 8 exx, sample 5, <named-content xmlns:xlink="http://www.w3.org/1999/xlink" content-type="dwc:verbatimCoordinates" xlink:type="simple">N01°43.843', E110°19.672'</named-content>, 478 m, 06-XII-2011; 10 exx, sample 6, <named-content xmlns:xlink="http://www.w3.org/1999/xlink" content-type="dwc:verbatimCoordinates" xlink:type="simple">N01°43.830', E110°19.601'</named-content>, 375 m, 06-XII-2011.</p></tp:treatment-sec><tp:treatment-sec sec-type="Distribution"><title>Distribution.</title><p>Sarawak (Santubong). Elevation: 138–496 m.</p></tp:treatment-sec><tp:treatment-sec sec-type="Etymology"><title>Etymology.</title><p>This epithet is based on the type locality.</p></tp:treatment-sec><tp:treatment-sec sec-type="Notes"><title>Notes.</title><p><italic><tp:taxon-name><tp:taxon-name-part taxon-name-part-type="genus">Trigonopterus</tp:taxon-name-part> <tp:taxon-name-part taxon-name-part-type="species">santubongensis</tp:taxon-name-part></tp:taxon-name></italic> Riedel, sp. n. was coded as “<italic><tp:taxon-name><tp:taxon-name-part taxon-name-part-type="genus">Trigonopterus</tp:taxon-name-part></tp:taxon-name></italic> sp. 361”.</p></tp:treatment-sec><tp:treatment-sec><!--Section generated to contain objects referenced in tp:taxon-treatment.--><fig id="F71" position="float" orientation="portrait"><label>Figure 71.</label><caption><p><italic><tp:taxon-name><tp:taxon-name-part taxon-name-part-type="genus">Trigonopterus</tp:taxon-name-part> <tp:taxon-name-part taxon-name-part-type="species">santubongensis</tp:taxon-name-part></tp:taxon-name></italic> Riedel, sp. n., holotype; <bold>a</bold> Habitus <bold>b</bold> Penis.</p></caption><graphic xmlns:xlink="http://www.w3.org/1999/xlink" xlink:href="zookeys-467-001-g071.jpg" position="float" orientation="portrait" xlink:type="simple" id="oo_35746.jpg"/></fig></tp:treatment-sec></tp:taxon-treatment>
