# Supplementary material for: Ninety-eight new species of Trigonopterus weevils from Sundaland and the Lesser Sunda Islands
Source: Zookeys. 2014 Dec 22;(467):1–162. doi: 10.3897/zookeys.467.8206 (PMC4296478; doi:10.3897/zookeys.467.8206)
Supplement: XML Treatment for Trigonopterus sasak [file zookeys.467.8206-treatment73.xml]

<!DOCTYPE tp:taxon-treatment
  PUBLIC "-//TaxonX//DTD Taxonomic Treatment Publishing DTD v0 20100105//EN" "tax-treatment-NSO.dtd">
<tp:taxon-treatment xmlns:tp="http://www.plazi.org/taxpub"><tp:treatment-meta><kwd-group><label>Taxon classification</label><kwd><named-content content-type="kingdom">Animalia</named-content></kwd><kwd><named-content content-type="order">Coleoptera</named-content></kwd><kwd><named-content content-type="family">Curculionidae</named-content></kwd></kwd-group><mixed-citation publication-type="journal"><person-group><name><surname>Riedel</surname><given-names>Alexander</given-names></name><name><surname>Tänzler</surname><given-names>Rene</given-names></name><name><surname>Balke</surname><given-names>Michael</given-names></name><name><surname>Rahmadi</surname><given-names>Cahyo</given-names></name><name><surname>Suhardjono</surname><given-names>Yayuk R.</given-names></name></person-group><article-title>Ninety-eight new species of <italic><tp:taxon-name><tp:taxon-name-part taxon-name-part-type="genus">Trigonopterus</tp:taxon-name-part></tp:taxon-name></italic> weevils from Sundaland and the Lesser Sunda Islands</article-title><source>Zookeys</source><day>22</day><month>12</month><year>2014</year><volume>2014</volume><issue>467</issue><fpage>1</fpage><lpage>162</lpage><pub-id pub-id-type="doi">10.3897/zookeys.467.8206</pub-id></mixed-citation></tp:treatment-meta><tp:nomenclature><label>72.</label><tp:taxon-name>
                            <tp:taxon-name-part taxon-name-part-type="genus">Trigonopterus</tp:taxon-name-part>
                            <tp:taxon-name-part taxon-name-part-type="species">sasak</tp:taxon-name-part>
                            <object-id xmlns:xlink="http://www.w3.org/1999/xlink" content-type="zoobank" xlink:type="simple">http://zoobank.org/0AA22178-609E-480D-9ACB-4631E165A7C0</object-id>
                        </tp:taxon-name><tp:taxon-authority>Riedel</tp:taxon-authority><tp:taxon-status xmlns:xlink="http://www.w3.org/1999/xlink" xlink:type="simple">sp. n.</tp:taxon-status></tp:nomenclature><tp:treatment-sec sec-type="Diagnostic description"><title>Diagnostic description.</title><p>Holotype, male (Fig. <xref ref-type="fig" rid="F72">72a</xref>). Length 2.88 mm. Color ferruginous, pronotum and center of elytron black. Body subovate; in dorsal aspect with marked constriction between pronotum and elytron; in profile dorsally convex. Rostrum in apical half scabrous, coarsely punctate; in basal half with median and pair of submedian ridges; intervening furrows punctate; with sparse subrecumbent, piliform scales; epistome with transverse, angulate ridge forming indistinct median denticle. Pronotum with sides converging in straight line, anterolaterally rounded to subapical constriction; disk with pair of submedian depressions, coarsely punctate, reticulate; each puncture containing inconspicuous seta; with distinct median ridge. Elytra with striae indistinct; intervals flat, punctate; at base, laterally and subapically ferruginous, densely coarsely punctate, with scattered recumbent lanceolate scales; remainder less densely punctate, punctures in rows, black. Anteroventral ridge of femora distinct, in meso- and metafemur forming large tooth. Metafemur subapically with stridulatory patch. Dorsal edge of tibiae subbasally with angulation, in pro- and mesotibia with small tooth. Abdominal ventrite 5 flat, coarsely punctate. Penis (Fig. <xref ref-type="fig" rid="F72">72b</xref>) with sides of body subparallel; in apical 1/3 tapering to rounded apex; transfer apparatus compact; apodemes 2.3 × as long as body; ductus ejaculatorius with indistinct bulbus. <bold>Intraspecific variation.</bold> Length 2.38–2.98 mm. Color of specimens from Sesaot as in holotype; from other localities darker, body black, legs dark ferruginous, only antennae light ferruginous. Female body more slender. Female rostrum dorsally punctate-rugose, with median and pair of submedian subglabrous costae; epistome simple. Elytra with scales near base more or less distinct.</p></tp:treatment-sec><tp:treatment-sec sec-type="Material examined"><title>Material examined.</title><p>Holotype (MZB): ARC1482 (EMBL # LM655580), West Nusa Tenggara Prov., Lombok, Sesaot, Rinjani-trail, sample 4, <named-content xmlns:xlink="http://www.w3.org/1999/xlink" content-type="dwc:verbatimCoordinates" xlink:type="simple">S08°30.047', E116°13.826'</named-content>, 615 m, 28-III-2010. Paratypes (MZB, SMNK, ZSM): Lombok: 2 exx, <!--PageBreak-->ARC1481 (EMBL # LM655579), same data as holotype; 1 ex, ARC1484 (EMBL # LM655582), Sesaot, Rinjani-trail, sample 3, <named-content xmlns:xlink="http://www.w3.org/1999/xlink" content-type="dwc:verbatimCoordinates" xlink:type="simple">S08°29.841', E116°13.679'</named-content>, 625 m, 28-III-2010; 1 ex, ARC2301 (EMBL # LM655755), W Sengigi, Mt. Pusuk, sample 3, <named-content xmlns:xlink="http://www.w3.org/1999/xlink" content-type="dwc:verbatimCoordinates" xlink:type="simple">S08°27.723', E116°04.160'</named-content>, 585 m, 29-III-2011; 1 ex, ARC2285 (EMBL # LM655739), Sajang, sample 1, <named-content xmlns:xlink="http://www.w3.org/1999/xlink" content-type="dwc:verbatimCoordinates" xlink:type="simple">S08°19.370', E116°29.570'</named-content>, 845 m, 26-III-2011; 10 exx, ARC2295 (EMBL # LM655749), ARC2296 (EMBL # LM655750), ARC2297 (EMBL # LM655751), ARC2298 (EMBL # LM655752), Mt. Pengasingan, SE Sembalun, sample 2, <named-content xmlns:xlink="http://www.w3.org/1999/xlink" content-type="dwc:verbatimCoordinates" xlink:type="simple">S08°19.354', E116°30.530'</named-content>, 945 m, 27-III-2011.</p></tp:treatment-sec><tp:treatment-sec sec-type="Distribution"><title>Distribution.</title><p>West Nusa Tenggara Prov., Lombok (Mt. Pusuk, Sajang, Sembalun, Sesaot). Elevation: 615–945 m.</p></tp:treatment-sec><tp:treatment-sec sec-type="Etymology"><title>Etymology.</title><p>This epithet is based on the Sasak tribe traditionally inhabiting the island of Lombok. It is a noun in apposition.</p></tp:treatment-sec><tp:treatment-sec sec-type="Notes"><title>Notes.</title><p><italic><tp:taxon-name><tp:taxon-name-part taxon-name-part-type="genus">Trigonopterus</tp:taxon-name-part> <tp:taxon-name-part taxon-name-part-type="species">sasak</tp:taxon-name-part></tp:taxon-name></italic> Riedel, sp. n. was coded as “<italic><tp:taxon-name><tp:taxon-name-part taxon-name-part-type="genus">Trigonopterus</tp:taxon-name-part></tp:taxon-name></italic> sp. 330” by <xref ref-type="bibr" rid="B16">Tänzler et al. (2014)</xref>. Cox1 sequences of the populations from West and East Lombok differ 9.7–10.6% <italic>p</italic>-distance, but morphologically no differences could be found.</p></tp:treatment-sec><tp:treatment-sec><!--Section generated to contain objects referenced in tp:taxon-treatment.--><fig id="F72" position="float" orientation="portrait"><label>Figure 72.</label><caption><p><italic><tp:taxon-name><tp:taxon-name-part taxon-name-part-type="genus">Trigonopterus</tp:taxon-name-part> <tp:taxon-name-part taxon-name-part-type="species">sasak</tp:taxon-name-part></tp:taxon-name></italic> Riedel, sp. n., holotype; <bold>a</bold> Habitus <bold>b</bold> Penis.</p></caption><graphic xmlns:xlink="http://www.w3.org/1999/xlink" xlink:href="zookeys-467-001-g072.jpg" position="float" orientation="portrait" xlink:type="simple" id="oo_35747.jpg"/></fig></tp:treatment-sec><ref-list><ref id="B16"><mixed-citation xmlns:xlink="http://www.w3.org/1999/xlink" xlink:type="simple"><person-group><name name-style="western"><surname>Tänzler</surname><given-names>R</given-names></name><name name-style="western"><surname>Toussaint</surname><given-names>EFA</given-names></name><name name-style="western"><surname>Suhardjono</surname><given-names>YR</given-names></name><name name-style="western"><surname>Balke</surname><given-names>M</given-names></name><name name-style="western"><surname>Riedel</surname><given-names>A</given-names></name></person-group> (<year>2014</year>) <article-title>Multiple transgressions of Wallace’s Line explain diversity of flightless <italic><tp:taxon-name><tp:taxon-name-part taxon-name-part-type="genus">Trigonopterus</tp:taxon-name-part></tp:taxon-name></italic> weevils on Bali.</article-title><source>Proceedings of the Royal Society B: Biological Sciences</source><volume>281</volume>: <elocation-id>20132528</elocation-id>. doi: <ext-link ext-link-type="doi" xlink:href="10.1098/rspb.2013.2528" xlink:type="simple">10.1098/rspb.2013.2528</ext-link></mixed-citation></ref></ref-list></tp:taxon-treatment>
