# Supplementary material for: Ninety-eight new species of Trigonopterus weevils from Sundaland and the Lesser Sunda Islands
Source: Zookeys. 2014 Dec 22;(467):1–162. doi: 10.3897/zookeys.467.8206 (PMC4296478; doi:10.3897/zookeys.467.8206)
Supplement: XML Treatment for Trigonopterus satu [file zookeys.467.8206-treatment74.xml]

<!DOCTYPE tp:taxon-treatment
  PUBLIC "-//TaxonX//DTD Taxonomic Treatment Publishing DTD v0 20100105//EN" "tax-treatment-NSO.dtd">
<tp:taxon-treatment xmlns:tp="http://www.plazi.org/taxpub"><tp:treatment-meta><kwd-group><label>Taxon classification</label><kwd><named-content content-type="kingdom">Animalia</named-content></kwd><kwd><named-content content-type="order">Coleoptera</named-content></kwd><kwd><named-content content-type="family">Curculionidae</named-content></kwd></kwd-group><mixed-citation publication-type="journal"><person-group><name><surname>Riedel</surname><given-names>Alexander</given-names></name><name><surname>Tänzler</surname><given-names>Rene</given-names></name><name><surname>Balke</surname><given-names>Michael</given-names></name><name><surname>Rahmadi</surname><given-names>Cahyo</given-names></name><name><surname>Suhardjono</surname><given-names>Yayuk R.</given-names></name></person-group><article-title>Ninety-eight new species of <italic><tp:taxon-name><tp:taxon-name-part taxon-name-part-type="genus">Trigonopterus</tp:taxon-name-part></tp:taxon-name></italic> weevils from Sundaland and the Lesser Sunda Islands</article-title><source>Zookeys</source><day>22</day><month>12</month><year>2014</year><volume>2014</volume><issue>467</issue><fpage>1</fpage><lpage>162</lpage><pub-id pub-id-type="doi">10.3897/zookeys.467.8206</pub-id></mixed-citation></tp:treatment-meta><tp:nomenclature><label>73.</label><tp:taxon-name>
                            <tp:taxon-name-part taxon-name-part-type="genus">Trigonopterus</tp:taxon-name-part>
                            <tp:taxon-name-part taxon-name-part-type="species">satu</tp:taxon-name-part>
                            <object-id xmlns:xlink="http://www.w3.org/1999/xlink" content-type="zoobank" xlink:type="simple">http://zoobank.org/8CA7D9CD-B105-4E0F-B5EC-06C65838923E</object-id>
                        </tp:taxon-name><tp:taxon-authority>Riedel</tp:taxon-authority><tp:taxon-status xmlns:xlink="http://www.w3.org/1999/xlink" xlink:type="simple">sp. n.</tp:taxon-status></tp:nomenclature><tp:treatment-sec sec-type="Diagnostic description"><title>Diagnostic description.</title><p>Holotype, male (Fig. <xref ref-type="fig" rid="F73">73a</xref>). Length 1.90 mm. Color of tarsi and antennae ferruginous; remainder black. Body subovate; in dorsal aspect and in profile with distinct constriction between pronotum and elytron. Rostrum with median ridge and pair of submedian ridges; with sparse rows of suberect setae; epistome with transverse, angulate ridge. Pronotum with shallow subapical constriction; disk coarsely punctate, scabrous; each puncture containing erect clavate scale inserting at posterior rim; with median ridge. Elytra with striae marked by deep punctures; in front of each puncture with elongate-claviform, erect scale; intervals costate, subglabrous, weakly microreticulate; interval 7 subapically costate; sutural interval simple. Femora edentate. Metafemur subapically without stridulatory patch. Abdominal ventrite 5 flat, microreticulate, punctate, with sparse erect clavate scales. Penis (Fig. <xref ref-type="fig" rid="F73">73b</xref>) with apex asymmetrically extended to the left; apical extension of medium-size; basal orifice ventrally with rim; apodemes short, 0.5 × as long as body; ductus ejaculatorius with bulbus. <bold>Intraspecific variation.</bold> Length 1.90–2.11 mm. Color of body bright ferruginous or darker, almost black. Female rostrum dorsally in apical half subglabrous, densely punctate; epistome simple. Profile of elytral apex in females more slender than in males, more distinctly curved ventrad.</p></tp:treatment-sec><tp:treatment-sec sec-type="Material examined"><title>Material examined.</title><p>Holotype (MZB): ARC2331 (EMBL # LM655784), E-Java Prov., Banyuwangi Reg., Meru Betiri N.P., Sukamade, sample 2, <named-content xmlns:xlink="http://www.w3.org/1999/xlink" content-type="dwc:verbatimCoordinates" xlink:type="simple">S08°32.221', E113°51.985'</named-content>, 260 m, 12/13-IV-2011. Paratypes (MZB, SMNK, ZSM): E-Java Prov., Banyuwangi Reg., Meru Betiri N.P., Sukamade: 17 exx, ARC2328 (EMBL # LM655781), ARC2329 (EMBL # LM655782), ARC2330 (EMBL # LM655783), same data as holotype; 1 ex, sample 4, <named-content xmlns:xlink="http://www.w3.org/1999/xlink" content-type="dwc:verbatimCoordinates" xlink:type="simple">S08°32.163', E113°51.904'</named-content>, 340 m, 13-IV-2011.</p><!--PageBreak--></tp:treatment-sec><tp:treatment-sec sec-type="Distribution"><title>Distribution.</title><p>E-Java Prov. (Meru Betiri N.P.). Elevation: 260–340 m.</p></tp:treatment-sec><tp:treatment-sec sec-type="Etymology"><title>Etymology.</title><p>This epithet is based on the Indonesian word for “one” and is treated as a noun in apposition.</p></tp:treatment-sec><tp:treatment-sec sec-type="Notes"><title>Notes.</title><p><italic><tp:taxon-name><tp:taxon-name-part taxon-name-part-type="genus">Trigonopterus</tp:taxon-name-part> <tp:taxon-name-part taxon-name-part-type="species">satu</tp:taxon-name-part></tp:taxon-name></italic> Riedel, sp. n. was coded as “<italic><tp:taxon-name><tp:taxon-name-part taxon-name-part-type="genus">Trigonopterus</tp:taxon-name-part></tp:taxon-name></italic> sp. 341”.</p></tp:treatment-sec><tp:treatment-sec><!--Section generated to contain objects referenced in tp:taxon-treatment.--><fig id="F73" position="float" orientation="portrait"><label>Figure 73.</label><caption><p><italic><tp:taxon-name><tp:taxon-name-part taxon-name-part-type="genus">Trigonopterus</tp:taxon-name-part> <tp:taxon-name-part taxon-name-part-type="species">satu</tp:taxon-name-part></tp:taxon-name></italic> Riedel, sp. n., holotype; <bold>a</bold> Habitus <bold>b</bold> Penis.</p></caption><graphic xmlns:xlink="http://www.w3.org/1999/xlink" xlink:href="zookeys-467-001-g073.jpg" position="float" orientation="portrait" xlink:type="simple" id="oo_35748.jpg"/></fig></tp:treatment-sec></tp:taxon-treatment>
