# Supplementary material for: Ninety-eight new species of Trigonopterus weevils from Sundaland and the Lesser Sunda Islands
Source: Zookeys. 2014 Dec 22;(467):1–162. doi: 10.3897/zookeys.467.8206 (PMC4296478; doi:10.3897/zookeys.467.8206)
Supplement: XML Treatment for Trigonopterus sebelas [file zookeys.467.8206-treatment76.xml]

<!DOCTYPE tp:taxon-treatment
  PUBLIC "-//TaxonX//DTD Taxonomic Treatment Publishing DTD v0 20100105//EN" "tax-treatment-NSO.dtd">
<tp:taxon-treatment xmlns:tp="http://www.plazi.org/taxpub"><tp:treatment-meta><kwd-group><label>Taxon classification</label><kwd><named-content content-type="kingdom">Animalia</named-content></kwd><kwd><named-content content-type="order">Coleoptera</named-content></kwd><kwd><named-content content-type="family">Curculionidae</named-content></kwd></kwd-group><mixed-citation publication-type="journal"><person-group><name><surname>Riedel</surname><given-names>Alexander</given-names></name><name><surname>Tänzler</surname><given-names>Rene</given-names></name><name><surname>Balke</surname><given-names>Michael</given-names></name><name><surname>Rahmadi</surname><given-names>Cahyo</given-names></name><name><surname>Suhardjono</surname><given-names>Yayuk R.</given-names></name></person-group><article-title>Ninety-eight new species of <italic><tp:taxon-name><tp:taxon-name-part taxon-name-part-type="genus">Trigonopterus</tp:taxon-name-part></tp:taxon-name></italic> weevils from Sundaland and the Lesser Sunda Islands</article-title><source>Zookeys</source><day>22</day><month>12</month><year>2014</year><volume>2014</volume><issue>467</issue><fpage>1</fpage><lpage>162</lpage><pub-id pub-id-type="doi">10.3897/zookeys.467.8206</pub-id></mixed-citation></tp:treatment-meta><tp:nomenclature><label>75.</label><tp:taxon-name>
                            <tp:taxon-name-part taxon-name-part-type="genus">Trigonopterus</tp:taxon-name-part>
                            <tp:taxon-name-part taxon-name-part-type="species">sebelas</tp:taxon-name-part>
                            <object-id xmlns:xlink="http://www.w3.org/1999/xlink" content-type="zoobank" xlink:type="simple">http://zoobank.org/82A23849-CAED-4548-AC75-991D4B7F6F3A</object-id>
                        </tp:taxon-name><tp:taxon-authority>Riedel</tp:taxon-authority><tp:taxon-status xmlns:xlink="http://www.w3.org/1999/xlink" xlink:type="simple">sp. n.</tp:taxon-status></tp:nomenclature><tp:treatment-sec sec-type="Diagnostic description"><title>Diagnostic description.</title><p>Holotype, male (Fig. <xref ref-type="fig" rid="F75">75a</xref>). Length 2.24 mm. Color of antennae light ferruginous, pronotum black, remainder dark ferruginous. Body in dorsal aspect subrhomboid, with marked constriction between pronotum and elytron; in profile dorsally convex. Rostrum with median ridge bordered by rows of coarse punc<!--PageBreak-->tures; with sparse suberect scales; epistome with transverse, subangulate ridge bearing 5 denticles. Pronotum with indistinct subapical constriction; anteriorly with flanges projecting laterally; sides subparallel; disk densely punctate; interspaces subglabrous; each puncture containing small recumbent seta. Elytra with humeri swollen, laterally projecting subangularly, with coarse punctures; striae marked by small punctures, each containing minute seta; intervals flat, subglabrous; elytral apex subtruncate, in apical aspect ventral outline concave. Femora with anteroventral ridge, in meso- and metafemur with denticle. Metafemur subapically with stridulatory patch. Dorsal edge of tibiae subbasally angulate. Abdominal ventrites 1–2 forming common cavity, at middle flat, subglabrous, with sparse erect scales; laterally with distinct rim; abdominal ventrite 5 weakly concave, coarsely punctate, with sparse erect scales. Penis (Fig. <xref ref-type="fig" rid="F75">75b</xref>) with sides of body subparallel, in apical half with shallow constriction; apex rounded; behind ostium with pair of large sclerites; transfer apparatus digiform, held by frame of two parallel sclerites; apodemes 1.9 × as long as body; ductus ejaculatorius without bulbus. <bold>Intraspecific variation.</bold> Length 1.78–2.36 mm. Body of small specimens more slender, with elytral humeri less distinctly projecting, lateral flanges of pronotum less distinct. Female rostrum slender, dorsally subglabrous, with submedian rows of coarse punctures, sublaterally punctate-rugose; epistome simple. Female elytral humeri less prominent, evenly convex.</p></tp:treatment-sec><tp:treatment-sec sec-type="Material examined"><title>Material examined.</title><p>Holotype (MZB): ARC0715 (EMBL # LM655540), E-Kalimantan Prov., Berau Dist., Hutan Wisata Sei Tangap, ca. 8 km W of Tanjungredeb, <named-content xmlns:xlink="http://www.w3.org/1999/xlink" content-type="dwc:verbatimCoordinates" xlink:type="simple">N02°08.07', E117°24.65'</named-content>, 30 m, 02-X-2008. Paratypes (MZB, SMNK, ZSM): E-KALIMANTAN, Berau Dist.: 26 exx, ARC0714 (EMBL # LM655539), ARC0716 (EMBL # LM655541), ARC0717 (EMBL # LM655542), ARC0718 (EMBL # LM655543), ARC0719 (EMBL # LM655544), ARC0720 (EMBL # LM655545), ARC0721 (EMBL # LM655546), same data as holotype; 3 exx, Hutan Mayang Mangurai, ca. 15 km SW of Tanjungredeb, <named-content xmlns:xlink="http://www.w3.org/1999/xlink" content-type="dwc:verbatimCoordinates" xlink:type="simple">N02°06.217', E117°24.003‘</named-content>, 20 m, 30-XI-2008; 15 exx, ARC1418, ARC1419, ARC1420, ARC1426 (PCR failed), ca. 45 km N of Tanjungredeb, 1 km off road Tanjungredeb - Tanjungselor, <named-content xmlns:xlink="http://www.w3.org/1999/xlink" content-type="dwc:verbatimCoordinates" xlink:type="simple">N02°29.55', E117°28.77'</named-content>, 190 m, 29.IX./3.X.2008; 2 exx, near Kampung Suaran, ca 40 km S of Tanjungredeb, primary forest on limestone, <named-content xmlns:xlink="http://www.w3.org/1999/xlink" content-type="dwc:verbatimCoordinates" xlink:type="simple">N01°59.70', E117°36.05'</named-content>, 50 m, 01-X-2008.</p></tp:treatment-sec><tp:treatment-sec sec-type="Distribution"><title>Distribution.</title><p>E-Kalimantan Prov. (Tanjungredeb). Elevation: 20–190 m.</p></tp:treatment-sec><tp:treatment-sec sec-type="Etymology"><title>Etymology.</title><p>This epithet is based on the Indonesian word for “eleven” and is treated as a noun in apposition.</p></tp:treatment-sec><tp:treatment-sec sec-type="Notes"><title>Notes.</title><p><italic><tp:taxon-name><tp:taxon-name-part taxon-name-part-type="genus">Trigonopterus</tp:taxon-name-part> <tp:taxon-name-part taxon-name-part-type="species">sebelas</tp:taxon-name-part></tp:taxon-name></italic> Riedel, sp. n. was coded as “<italic><tp:taxon-name><tp:taxon-name-part taxon-name-part-type="genus">Trigonopterus</tp:taxon-name-part></tp:taxon-name></italic> sp. 308” by <xref ref-type="bibr" rid="B16">Tänzler et al. (2014)</xref>.</p></tp:treatment-sec><tp:treatment-sec><!--Section generated to contain objects referenced in tp:taxon-treatment.--><fig id="F75" position="float" orientation="portrait"><label>Figure 75.</label><caption><p><italic><tp:taxon-name><tp:taxon-name-part taxon-name-part-type="genus">Trigonopterus</tp:taxon-name-part> <tp:taxon-name-part taxon-name-part-type="species">sebelas</tp:taxon-name-part></tp:taxon-name></italic> Riedel, sp. n., holotype; <bold>a</bold> Habitus <bold>b</bold> Penis.</p></caption><graphic xmlns:xlink="http://www.w3.org/1999/xlink" xlink:href="zookeys-467-001-g075.jpg" position="float" orientation="portrait" xlink:type="simple" id="oo_35750.jpg"/></fig></tp:treatment-sec><ref-list><ref id="B16"><mixed-citation xmlns:xlink="http://www.w3.org/1999/xlink" xlink:type="simple"><person-group><name name-style="western"><surname>Tänzler</surname><given-names>R</given-names></name><name name-style="western"><surname>Toussaint</surname><given-names>EFA</given-names></name><name name-style="western"><surname>Suhardjono</surname><given-names>YR</given-names></name><name name-style="western"><surname>Balke</surname><given-names>M</given-names></name><name name-style="western"><surname>Riedel</surname><given-names>A</given-names></name></person-group> (<year>2014</year>) <article-title>Multiple transgressions of Wallace’s Line explain diversity of flightless <italic><tp:taxon-name><tp:taxon-name-part taxon-name-part-type="genus">Trigonopterus</tp:taxon-name-part></tp:taxon-name></italic> weevils on Bali.</article-title><source>Proceedings of the Royal Society B: Biological Sciences</source><volume>281</volume>: <elocation-id>20132528</elocation-id>. doi: <ext-link ext-link-type="doi" xlink:href="10.1098/rspb.2013.2528" xlink:type="simple">10.1098/rspb.2013.2528</ext-link></mixed-citation></ref></ref-list></tp:taxon-treatment>
