# Supplementary material for: Ninety-eight new species of Trigonopterus weevils from Sundaland and the Lesser Sunda Islands
Source: Zookeys. 2014 Dec 22;(467):1–162. doi: 10.3897/zookeys.467.8206 (PMC4296478; doi:10.3897/zookeys.467.8206)
Supplement: XML Treatment for Trigonopterus seriatus [file zookeys.467.8206-treatment79.xml]

<!DOCTYPE tp:taxon-treatment
  PUBLIC "-//TaxonX//DTD Taxonomic Treatment Publishing DTD v0 20100105//EN" "tax-treatment-NSO.dtd">
<tp:taxon-treatment xmlns:tp="http://www.plazi.org/taxpub"><tp:treatment-meta><kwd-group><label>Taxon classification</label><kwd><named-content content-type="kingdom">Animalia</named-content></kwd><kwd><named-content content-type="order">Coleoptera</named-content></kwd><kwd><named-content content-type="family">Curculionidae</named-content></kwd></kwd-group><mixed-citation publication-type="journal"><person-group><name><surname>Riedel</surname><given-names>Alexander</given-names></name><name><surname>Tänzler</surname><given-names>Rene</given-names></name><name><surname>Balke</surname><given-names>Michael</given-names></name><name><surname>Rahmadi</surname><given-names>Cahyo</given-names></name><name><surname>Suhardjono</surname><given-names>Yayuk R.</given-names></name></person-group><article-title>Ninety-eight new species of <italic><tp:taxon-name><tp:taxon-name-part taxon-name-part-type="genus">Trigonopterus</tp:taxon-name-part></tp:taxon-name></italic> weevils from Sundaland and the Lesser Sunda Islands</article-title><source>Zookeys</source><day>22</day><month>12</month><year>2014</year><volume>2014</volume><issue>467</issue><fpage>1</fpage><lpage>162</lpage><pub-id pub-id-type="doi">10.3897/zookeys.467.8206</pub-id></mixed-citation></tp:treatment-meta><tp:nomenclature><label>78.</label><tp:taxon-name>
                            <tp:taxon-name-part taxon-name-part-type="genus">Trigonopterus</tp:taxon-name-part>
                            <tp:taxon-name-part taxon-name-part-type="species">seriatus</tp:taxon-name-part>
                            <object-id xmlns:xlink="http://www.w3.org/1999/xlink" content-type="zoobank" xlink:type="simple">http://zoobank.org/FDA4C65D-9753-4F85-8A1A-10B82B67ACE3</object-id>
                        </tp:taxon-name><tp:taxon-authority>Riedel</tp:taxon-authority><tp:taxon-status xmlns:xlink="http://www.w3.org/1999/xlink" xlink:type="simple">sp. n.</tp:taxon-status></tp:nomenclature><tp:treatment-sec sec-type="Diagnostic description"><title>Diagnostic description.</title><p>Holotype, male (Fig. <xref ref-type="fig" rid="F78">78a</xref>). Length 2.00 mm. Color of legs and head ferruginous; remainder black. Body subovate; in dorsal aspect and in profile with distinct constriction between pronotum and elytron. Rostrum irregularly rugose-punctate; with short, clavate, suberect scales; epistome at middle with indistinct, curved ridge. Pronotum with shallow subapical constriction; disk coarsely punctate; each puncture containing erect clavate scale inserting at posterior rim; surface dull, microreticulate. Elytra with striae deeply impressed, in front of each puncture with claviform, suberect scale; intervals costate; surface dull, coriaceous, microreticulate; interval 7 subapically forming distinct ridge. Femora edentate. Metafemur subapically without stridulatory patch. Abdominal ventrite 5 flat, microreticulate, with sparse scales. Penis (Fig. <xref ref-type="fig" rid="F78">78b</xref>) with apex asymmetrically extended on the left; apical extension short; basal orifice ventrally without rim; apodemes short, 0.5 × as long as body; ductus ejaculatorius with bulbus. <bold>Intraspecific variation.</bold> Length 1.80–2.14 mm. Female rostrum dorsally in apical half subglabrous, with small punctures; epistome simple.</p></tp:treatment-sec><tp:treatment-sec sec-type="Material examined"><title>Material examined.</title><p>Holotype (MZB): ARC2730 (EMBL # LM655986), E-Sumatra,,  Lampung Prov., Bukit Barisan Selatan N.P., Kota Agung, Sukaraja, <!--PageBreak--><named-content xmlns:xlink="http://www.w3.org/1999/xlink" content-type="dwc:verbatimCoordinates" xlink:type="simple">S05°31.678', E104°25.508'</named-content>, 608 m, 02-V-2012. Paratypes (MZB, SMNK, ZSM): E-Sumatra, Lampung Prov.: 5 exx, ARC0271 (EMBL # LM655462), Bawang, Pedada Bay, Mt. Tanggang, sample 1, <named-content xmlns:xlink="http://www.w3.org/1999/xlink" content-type="dwc:verbatimCoordinates" xlink:type="simple">S05°43.933', E105°06.598'</named-content>, 579 m, 09-VIII-2006; 5 exx, ARC0268 (EMBL # LM655459), ARC0269 (EMBL # LM655460), ARC0270 (EMBL # LM655461), Bawang, Pedada Bay, Mt. Tanggang, sample 2, <named-content xmlns:xlink="http://www.w3.org/1999/xlink" content-type="dwc:verbatimCoordinates" xlink:type="simple">S05°43.947', E105°06.480'</named-content>, 659 m, 09-VIII-2006; 1 ex, Bawang, Pedada Bay, Mt. Tanggang, sample 3, <named-content xmlns:xlink="http://www.w3.org/1999/xlink" content-type="dwc:verbatimCoordinates" xlink:type="simple">S05°43.938', E105°06.440'</named-content>, 673 m, 09-VIII-2006; 4 exx, ARC0272 (EMBL # LM655463), Bawang, Pedada Bay, Mt. Tanggang, sample 4, <named-content xmlns:xlink="http://www.w3.org/1999/xlink" content-type="dwc:verbatimCoordinates" xlink:type="simple">S05°43.871', E105°06.393'</named-content>, 744 m, 09-VIII-2006; 4 exx, ARC2727 (EMBL # LM655983), ARC2728 (EMBL # LM655984), Bukit Barisan Selatan N.P., Kota Agung, Sukaraja, sample 2, <named-content xmlns:xlink="http://www.w3.org/1999/xlink" content-type="dwc:verbatimCoordinates" xlink:type="simple">S05°30.330', E104°25.838'</named-content>, 660 m, 01-V-2012; 2 exx, Bukit Barisan Selatan N.P., Kota Agung, Sukaraja, sample 3, <named-content xmlns:xlink="http://www.w3.org/1999/xlink" content-type="dwc:verbatimCoordinates" xlink:type="simple">S05°32.289', E104°26.295'</named-content>, 495 m, 01-V-2012; 11 exx, Bukit Barisan Selatan N.P., Kota Agung, Sukaraja, sample 4, <named-content xmlns:xlink="http://www.w3.org/1999/xlink" content-type="dwc:verbatimCoordinates" xlink:type="simple">S05°33.406', E104°25.680'</named-content>, 405 m, 01-V-2012; 2 exx, Bukit Barisan Selatan N.P., Kota Agung, Sukaraja, sample 5, <named-content xmlns:xlink="http://www.w3.org/1999/xlink" content-type="dwc:verbatimCoordinates" xlink:type="simple">S05°31.044', E104°25.664'</named-content>, 562 m, 02-V-2012; 1 ex, Bukit Barisan Selatan N.P., Kota Agung, Sukaraja, sample 6, <named-content xmlns:xlink="http://www.w3.org/1999/xlink" content-type="dwc:verbatimCoordinates" xlink:type="simple">S05°31.678', E104°25.508'</named-content>, 608 m, 02-V-2012; 2 exx, Bukit Barisan Selatan N.P., Kota Agung, Sukaraja, sample 7, <named-content xmlns:xlink="http://www.w3.org/1999/xlink" content-type="dwc:verbatimCoordinates" xlink:type="simple">S05°33.768', E104°25.361'</named-content>, 371 m, 02-V-2012; 1 ex, Bukit Barisan Selatan N.P., Kota Agung, Sukaraja, sample 8, <named-content xmlns:xlink="http://www.w3.org/1999/xlink" content-type="dwc:verbatimCoordinates" xlink:type="simple">S05°33.032', E104°25.985'</named-content>, 421 m, 02-V-2012; 1 ex, Bukit Barisan Selatan N.P., Kota Agung, Sukaraja, sample 9, <named-content xmlns:xlink="http://www.w3.org/1999/xlink" content-type="dwc:verbatimCoordinates" xlink:type="simple">S05°32.611', E104°26.353'</named-content>, 455 m, 02-V-2012.</p></tp:treatment-sec><tp:treatment-sec sec-type="Distribution"><title>Distribution.</title><p>Lampung Prov. (Bukit Barisan Selatan N.P., Pedada Bay). Elevation: 371–744 m.</p></tp:treatment-sec><tp:treatment-sec sec-type="Etymology"><title>Etymology.</title><p>This epithet is based on the Latin adjective <italic>seriatus</italic> (arranged in rows) and refers to the elytral scales.</p></tp:treatment-sec><tp:treatment-sec sec-type="Notes"><title>Notes.</title><p><italic><tp:taxon-name><tp:taxon-name-part taxon-name-part-type="genus">Trigonopterus</tp:taxon-name-part> <tp:taxon-name-part taxon-name-part-type="species">seriatus</tp:taxon-name-part></tp:taxon-name></italic> Riedel, sp. n. was coded as “<italic><tp:taxon-name><tp:taxon-name-part taxon-name-part-type="genus">Trigonopterus</tp:taxon-name-part></tp:taxon-name></italic> sp. 339”.</p></tp:treatment-sec><tp:treatment-sec><!--Section generated to contain objects referenced in tp:taxon-treatment.--><fig id="F78" position="float" orientation="portrait"><label>Figure 78.</label><caption><p><italic><tp:taxon-name><tp:taxon-name-part taxon-name-part-type="genus">Trigonopterus</tp:taxon-name-part> <tp:taxon-name-part taxon-name-part-type="species">seriatus</tp:taxon-name-part></tp:taxon-name></italic> Riedel, sp. n., holotype; <bold>a</bold> Habitus <bold>b</bold> Penis.</p></caption><graphic xmlns:xlink="http://www.w3.org/1999/xlink" xlink:href="zookeys-467-001-g078.jpg" position="float" orientation="portrait" xlink:type="simple" id="oo_35753.jpg"/></fig></tp:treatment-sec></tp:taxon-treatment>
