# Supplementary material for: Ninety-eight new species of Trigonopterus weevils from Sundaland and the Lesser Sunda Islands
Source: Zookeys. 2014 Dec 22;(467):1–162. doi: 10.3897/zookeys.467.8206 (PMC4296478; doi:10.3897/zookeys.467.8206)
Supplement: XML Treatment for Trigonopterus serratifemur [file zookeys.467.8206-treatment80.xml]

<!DOCTYPE tp:taxon-treatment
  PUBLIC "-//TaxonX//DTD Taxonomic Treatment Publishing DTD v0 20100105//EN" "tax-treatment-NSO.dtd">
<tp:taxon-treatment xmlns:tp="http://www.plazi.org/taxpub"><tp:treatment-meta><kwd-group><label>Taxon classification</label><kwd><named-content content-type="kingdom">Animalia</named-content></kwd><kwd><named-content content-type="order">Coleoptera</named-content></kwd><kwd><named-content content-type="family">Curculionidae</named-content></kwd></kwd-group><mixed-citation publication-type="journal"><person-group><name><surname>Riedel</surname><given-names>Alexander</given-names></name><name><surname>Tänzler</surname><given-names>Rene</given-names></name><name><surname>Balke</surname><given-names>Michael</given-names></name><name><surname>Rahmadi</surname><given-names>Cahyo</given-names></name><name><surname>Suhardjono</surname><given-names>Yayuk R.</given-names></name></person-group><article-title>Ninety-eight new species of <italic><tp:taxon-name><tp:taxon-name-part taxon-name-part-type="genus">Trigonopterus</tp:taxon-name-part></tp:taxon-name></italic> weevils from Sundaland and the Lesser Sunda Islands</article-title><source>Zookeys</source><day>22</day><month>12</month><year>2014</year><volume>2014</volume><issue>467</issue><fpage>1</fpage><lpage>162</lpage><pub-id pub-id-type="doi">10.3897/zookeys.467.8206</pub-id></mixed-citation></tp:treatment-meta><tp:nomenclature><label>79.</label><tp:taxon-name>
                            <tp:taxon-name-part taxon-name-part-type="genus">Trigonopterus</tp:taxon-name-part>
                            <tp:taxon-name-part taxon-name-part-type="species">serratifemur</tp:taxon-name-part>
                            <object-id xmlns:xlink="http://www.w3.org/1999/xlink" content-type="zoobank" xlink:type="simple">http://zoobank.org/05A5185A-017E-44A1-952F-A6C2A7D10865</object-id>
                        </tp:taxon-name><tp:taxon-authority>Riedel</tp:taxon-authority><tp:taxon-status xmlns:xlink="http://www.w3.org/1999/xlink" xlink:type="simple">sp. n.</tp:taxon-status></tp:nomenclature><tp:treatment-sec sec-type="Diagnostic description"><title>Diagnostic description.</title><p>Holotype, male (Fig. <xref ref-type="fig" rid="F79">79a</xref>). Length 2.46 mm. Color of antennae and legs ferruginous; remainder black. Body in dorsal aspect subovate, with marked constriction between pronotum and elytron; in profile dorsally flattened, apex convex. Rostrum in basal half with median and pair of submedian ridges becoming indistinct apically; intervening furrows each with row of coarse punctures and suberect piliform scales; epistome with indistinct, transverse ridge. Pronotum with sides subparallel, anteriorly with distinct subapical constriction; disk coarsely punctate, reticulate; with indistinct median ridge; sparsely setose with minute setae. Elytra with striae distinct; intervals flat, each with row of small punctures; subbasally punctures more dense and confused; each puncture containing small recumbent scale. Profemur with anteroventral ridge indistinct; meso- and metafemur anteroventrally serrate, bearing row of large sharp teeth, in apical 1/3 simple. Metafemur subapically with <!--PageBreak-->stridulatory patch. Dorsal edge of tibia subbasally with angulation, in mesotibia with distinct tooth. Abdominal ventrite 5 flat, coarsely punctate. Penis (Fig. <xref ref-type="fig" rid="F79">79b</xref>) with sides converging to subangulate, denticulate apex; in profile body bent ventrad at right angle; transfer apparatus flagelliform, 2.0 × longer than body; apodemes 2.0 × as long as body; ductus ejaculatorius with bulbus. <bold>Intraspecific variation.</bold> Length 2.20–2.70 mm. Female rostrum dorsally punctate-rugose, with median and pair of submedian subglabrous costae; epistome simple.</p></tp:treatment-sec><tp:treatment-sec sec-type="Material examined"><title>Material examined.</title><p>Holotype (MZB): ARC2236 (EMBL # LM655692), East Nusa Tenggara Prov., Flores, Labuhan Bajo, Tebedo, sample 1: <named-content xmlns:xlink="http://www.w3.org/1999/xlink" content-type="dwc:verbatimCoordinates" xlink:type="simple">S08°29.848', E119°59.633'</named-content>, 525 m, 14-III-2011. Paratypes (MZB, SMNK, ZSM): 12 exx, ARC2237 (EMBL # LM655693), ARC2238 (EMBL # LM655694), ARC2239 (EMBL # LM655695), ARC2240 (EMBL # LM655696), same data as holotype; 1 ex, ARC2223 (EMBL # LM655679), Flores, Labuhan Bajo, Roe, sample 5, <named-content xmlns:xlink="http://www.w3.org/1999/xlink" content-type="dwc:verbatimCoordinates" xlink:type="simple">S08°35.395', E120°00.383'</named-content>, 790 m, 13-III-2011; 1 ex, ARC2229 (EMBL # LM655685), Flores, Labuhan Bajo, Roe, sample 3, <named-content xmlns:xlink="http://www.w3.org/1999/xlink" content-type="dwc:verbatimCoordinates" xlink:type="simple">S08°36.259', E120°01.539'</named-content>, 975 m, 13-III-2011.</p></tp:treatment-sec><tp:treatment-sec sec-type="Distribution"><title>Distribution.</title><p>East Nusa Tenggara Prov., Flores (Roe, Tebedo). Elevation: 525–975 m.</p></tp:treatment-sec><tp:treatment-sec sec-type="Etymology"><title>Etymology.</title><p>This epithet is a combination of the Latin nouns <italic>serra</italic> (saw) and <italic>femur</italic> (thigh) and is to be treated as noun in apposition.</p></tp:treatment-sec><tp:treatment-sec sec-type="Notes"><title>Notes.</title><p><italic><tp:taxon-name><tp:taxon-name-part taxon-name-part-type="genus">Trigonopterus</tp:taxon-name-part> <tp:taxon-name-part taxon-name-part-type="species">serratifemur</tp:taxon-name-part></tp:taxon-name></italic> Riedel, sp. n. was coded as “<italic><tp:taxon-name><tp:taxon-name-part taxon-name-part-type="genus">Trigonopterus</tp:taxon-name-part></tp:taxon-name></italic> sp. 351”.</p></tp:treatment-sec><tp:treatment-sec><!--Section generated to contain objects referenced in tp:taxon-treatment.--><fig id="F79" position="float" orientation="portrait"><label>Figure 79.</label><caption><p><italic><tp:taxon-name><tp:taxon-name-part taxon-name-part-type="genus">Trigonopterus</tp:taxon-name-part> <tp:taxon-name-part taxon-name-part-type="species">serratifemur</tp:taxon-name-part></tp:taxon-name></italic> Riedel, sp. n., holotype; <bold>a</bold> Habitus <bold>b</bold> Penis.</p></caption><graphic xmlns:xlink="http://www.w3.org/1999/xlink" xlink:href="zookeys-467-001-g079.jpg" position="float" orientation="portrait" xlink:type="simple" id="oo_35754.jpg"/></fig></tp:treatment-sec></tp:taxon-treatment>
