# Supplementary material for: Ninety-eight new species of Trigonopterus weevils from Sundaland and the Lesser Sunda Islands
Source: Zookeys. 2014 Dec 22;(467):1–162. doi: 10.3897/zookeys.467.8206 (PMC4296478; doi:10.3897/zookeys.467.8206)
Supplement: XML Treatment for Trigonopterus setifer [file zookeys.467.8206-treatment81.xml]

<!DOCTYPE tp:taxon-treatment
  PUBLIC "-//TaxonX//DTD Taxonomic Treatment Publishing DTD v0 20100105//EN" "tax-treatment-NSO.dtd">
<tp:taxon-treatment xmlns:tp="http://www.plazi.org/taxpub"><tp:treatment-meta><kwd-group><label>Taxon classification</label><kwd><named-content content-type="kingdom">Animalia</named-content></kwd><kwd><named-content content-type="order">Coleoptera</named-content></kwd><kwd><named-content content-type="family">Curculionidae</named-content></kwd></kwd-group><mixed-citation publication-type="journal"><person-group><name><surname>Riedel</surname><given-names>Alexander</given-names></name><name><surname>Tänzler</surname><given-names>Rene</given-names></name><name><surname>Balke</surname><given-names>Michael</given-names></name><name><surname>Rahmadi</surname><given-names>Cahyo</given-names></name><name><surname>Suhardjono</surname><given-names>Yayuk R.</given-names></name></person-group><article-title>Ninety-eight new species of <italic><tp:taxon-name><tp:taxon-name-part taxon-name-part-type="genus">Trigonopterus</tp:taxon-name-part></tp:taxon-name></italic> weevils from Sundaland and the Lesser Sunda Islands</article-title><source>Zookeys</source><day>22</day><month>12</month><year>2014</year><volume>2014</volume><issue>467</issue><fpage>1</fpage><lpage>162</lpage><pub-id pub-id-type="doi">10.3897/zookeys.467.8206</pub-id></mixed-citation></tp:treatment-meta><tp:nomenclature><label>80.</label><tp:taxon-name>
                            <tp:taxon-name-part taxon-name-part-type="genus">Trigonopterus</tp:taxon-name-part>
                            <tp:taxon-name-part taxon-name-part-type="species">setifer</tp:taxon-name-part>
                            <object-id xmlns:xlink="http://www.w3.org/1999/xlink" content-type="zoobank" xlink:type="simple">http://zoobank.org/438D15CE-1842-4ADD-BF5F-307D8FD5FD64</object-id>
                        </tp:taxon-name><tp:taxon-authority>Riedel</tp:taxon-authority><tp:taxon-status xmlns:xlink="http://www.w3.org/1999/xlink" xlink:type="simple">sp. n.</tp:taxon-status></tp:nomenclature><tp:treatment-sec sec-type="Diagnostic description"><title>Diagnostic description.</title><p>Holotype, male (Fig. <xref ref-type="fig" rid="F80">80a</xref>). Length 3.06 mm. Color ferruginous, sides of elytra black. Body elongate; in dorsal aspect with marked constriction between pronotum and elytron; with distinct constriction in profile. Rostrum with median carina terminating abruptly on forehead; with pair of submedian ridges; intervening furrows each with row of erect, piliform scales; epistome at middle with minute denticle. Pronotum with distinct subapical constriction; disk densely punctate, interspaces partly rugose; punctures each with one piliform scale, in apical half these scales long, suberect. Elytra with striae deeply impressed, each with row of suberect piliform scales; intervals carinate, nude; intervals 2 and 4 basally flat; interval 7 swollen subapically, laterally weakly projecting; sutural interval at apex slightly protruding. Meso- and metafemur with crenulate anteroventral ridge terminating with blunt tooth. Metafemur subapically with stridulatory patch and transverse row of denticles. Abdominal ventrite 5 basally swollen, subapically with pit, sparsely setose. Penis (Fig. <xref ref-type="fig" rid="F80">80b</xref>); apex with narrow median extension; endophallus in repose basally passing middle of apodemes; transfer apparatus flagelliform, 2 × as long as body, outside of body, from ventrally coiled dorsad over apodeme and endophallic tube; apodemes 2.3 × as long as body; ductus ejaculatorius without bulbus. <bold>Intraspecific variation.</bold> Length 2.56–3.22 mm. Female rostrum dorsally with pairs of lateral and submedian furrows; epistome simple. Female abdominal ventrite 5 flat.</p><!--PageBreak--></tp:treatment-sec><tp:treatment-sec sec-type="Material examined"><title>Material examined.</title><p>Holotype (MZB): ARC2713 (EMBL # LM655969), West Java, Garut, Cikajang, Mt. Payung, sample 3, <named-content xmlns:xlink="http://www.w3.org/1999/xlink" content-type="dwc:verbatimCoordinates" xlink:type="simple">S07°25.320', E107°48.259'</named-content>, 1560 m, 26-IV-2012. Paratypes (MZB, SMNK): W-Java Prov., Garut, Cikajang, Mt. Payung: 4 exx, ARC2704 (EMBL # LM655960), ARC2705 (EMBL # LM655961), ARC2709 (EMBL # LM655965), sample 2, <named-content xmlns:xlink="http://www.w3.org/1999/xlink" content-type="dwc:verbatimCoordinates" xlink:type="simple">S07°25.268', E107°48.492'</named-content>, 1250 m, 26-IV-2012; 1 ex, same data as holotype.</p></tp:treatment-sec><tp:treatment-sec sec-type="Distribution"><title>Distribution.</title><p>W-Java Prov. (Mt. Payung). Elevation: 1250–1560 m.</p></tp:treatment-sec><tp:treatment-sec sec-type="Etymology"><title>Etymology.</title><p>This epithet is a combination of the Latin noun <italic>seta</italic> (bristle) and the suffix –<italic>fer</italic> (bear, carry) and refers to the elytral vestiture.</p></tp:treatment-sec><tp:treatment-sec sec-type="Notes"><title>Notes.</title><p><italic><tp:taxon-name><tp:taxon-name-part taxon-name-part-type="genus">Trigonopterus</tp:taxon-name-part> <tp:taxon-name-part taxon-name-part-type="species">setifer</tp:taxon-name-part></tp:taxon-name></italic> Riedel, sp. n. was coded as “<italic><tp:taxon-name><tp:taxon-name-part taxon-name-part-type="genus">Trigonopterus</tp:taxon-name-part></tp:taxon-name></italic> sp. 374”.</p></tp:treatment-sec><tp:treatment-sec><!--Section generated to contain objects referenced in tp:taxon-treatment.--><fig id="F80" position="float" orientation="portrait"><label>Figure 80.</label><caption><p><italic><tp:taxon-name><tp:taxon-name-part taxon-name-part-type="genus">Trigonopterus</tp:taxon-name-part> <tp:taxon-name-part taxon-name-part-type="species">setifer</tp:taxon-name-part></tp:taxon-name></italic> Riedel, sp. n., holotype; <bold>a</bold> Habitus <bold>b</bold> Penis.</p></caption><graphic xmlns:xlink="http://www.w3.org/1999/xlink" xlink:href="zookeys-467-001-g080.jpg" position="float" orientation="portrait" xlink:type="simple" id="oo_35755.jpg"/></fig></tp:treatment-sec></tp:taxon-treatment>
