# Supplementary material for: Ninety-eight new species of Trigonopterus weevils from Sundaland and the Lesser Sunda Islands
Source: Zookeys. 2014 Dec 22;(467):1–162. doi: 10.3897/zookeys.467.8206 (PMC4296478; doi:10.3897/zookeys.467.8206)
Supplement: XML Treatment for Trigonopterus silvestris [file zookeys.467.8206-treatment82.xml]

<!DOCTYPE tp:taxon-treatment
  PUBLIC "-//TaxonX//DTD Taxonomic Treatment Publishing DTD v0 20100105//EN" "tax-treatment-NSO.dtd">
<tp:taxon-treatment xmlns:tp="http://www.plazi.org/taxpub"><tp:treatment-meta><kwd-group><label>Taxon classification</label><kwd><named-content content-type="kingdom">Animalia</named-content></kwd><kwd><named-content content-type="order">Coleoptera</named-content></kwd><kwd><named-content content-type="family">Curculionidae</named-content></kwd></kwd-group><mixed-citation publication-type="journal"><person-group><name><surname>Riedel</surname><given-names>Alexander</given-names></name><name><surname>Tänzler</surname><given-names>Rene</given-names></name><name><surname>Balke</surname><given-names>Michael</given-names></name><name><surname>Rahmadi</surname><given-names>Cahyo</given-names></name><name><surname>Suhardjono</surname><given-names>Yayuk R.</given-names></name></person-group><article-title>Ninety-eight new species of <italic><tp:taxon-name><tp:taxon-name-part taxon-name-part-type="genus">Trigonopterus</tp:taxon-name-part></tp:taxon-name></italic> weevils from Sundaland and the Lesser Sunda Islands</article-title><source>Zookeys</source><day>22</day><month>12</month><year>2014</year><volume>2014</volume><issue>467</issue><fpage>1</fpage><lpage>162</lpage><pub-id pub-id-type="doi">10.3897/zookeys.467.8206</pub-id></mixed-citation></tp:treatment-meta><tp:nomenclature><label>81.</label><tp:taxon-name>
                            <tp:taxon-name-part taxon-name-part-type="genus">Trigonopterus</tp:taxon-name-part>
                            <tp:taxon-name-part taxon-name-part-type="species">silvestris</tp:taxon-name-part>
                            <object-id xmlns:xlink="http://www.w3.org/1999/xlink" content-type="zoobank" xlink:type="simple">http://zoobank.org/4D345252-97B1-453F-ADE6-1F77BE5926A4</object-id>
                        </tp:taxon-name><tp:taxon-authority>Riedel</tp:taxon-authority><tp:taxon-status xmlns:xlink="http://www.w3.org/1999/xlink" xlink:type="simple">sp. n.</tp:taxon-status></tp:nomenclature><tp:treatment-sec sec-type="Diagnostic description"><title>Diagnostic description.</title><p>Holotype, male (Fig. <xref ref-type="fig" rid="F81">81a</xref>). Length 3.25 mm. Color of legs and head ferruginous, remainder black. Body elongate; in dorsal aspect with marked constriction between pronotum and elytron; in profile dorsally with indistinct constriction. Rostrum with median carina terminating on forehead; with pair of submedian ridges; intervening furrows each with sparse row of erect, piliform scales; epistome medially with transverse ridge, without denticle. Pronotum anterolaterally subangularly projecting; without distinct subapical constriction; disk coarsely rugose-punctate; each puncture containing suberect piliform scale; with median ridge. Elytra with striae deeply impressed; each with row of suberect piliform scales; intervals weakly carinate; costa of interval 2 shortened at base; interval 7 swollen subapically, laterally weakly projecting; apex extended ventrad, beak-shaped. Meso- and metafemur with crenulate anteroventral ridge terminating with blunt tooth. Metafemur subapically with stridulatory patch and transverse row of denticles. Abdominal ventrite 5 almost flat, subapically with shallow pit. Penis (Fig. <xref ref-type="fig" rid="F81">81b</xref>) with body in profile moderately curved ventrad; in dorsal aspect sides subparallel in basal half, anteriorly gently diverging; apex subangulate, without median extension; apodemes 2.0 × as long as body; ductus ejaculatorius without bulbus. <bold>Intraspecific variation.</bold> Length 2.79–3.34 mm. Female rostrum dorsally with pairs of lateral and submedian furrows; epistome simple. Elytral apex in males rounded; in females narrower, with distinct median notch. Female abdominal ventrite 5 flat.</p></tp:treatment-sec><tp:treatment-sec sec-type="Material examined"><title>Material examined.</title><p>Holotype (MZB): ARC2668 (EMBL # LM655926), West Java Prov., Sumedang, Sukajadi, Mt. Cakrabuana, sample 3, <named-content xmlns:xlink="http://www.w3.org/1999/xlink" content-type="dwc:verbatimCoordinates" xlink:type="simple">S07°01.493', E108°08.065'</named-content>, 1394 m, 19-IV-2012. Paratypes (MZB, SMNK, ZSM): W-Java Prov., Sumedang, Sukajadi, Mt. Cakrabuana: 7 exx, ARC2669 (EMBL # LM655927), ARC2670 (EMBL # LM655928), same data as holotype; 1 ex, sample 2, <named-content xmlns:xlink="http://www.w3.org/1999/xlink" content-type="dwc:verbatimCoordinates" xlink:type="simple">S07°01.243', E108°08.056'</named-content>, 1292 m, 19-IV-2012; 2 exx, sample 4, <named-content xmlns:xlink="http://www.w3.org/1999/xlink" content-type="dwc:verbatimCoordinates" xlink:type="simple">S07°01.734', E108°08.059'</named-content>, 1530 m, 19-IV-2012; 4 exx, sample 5, <named-content xmlns:xlink="http://www.w3.org/1999/xlink" content-type="dwc:verbatimCoordinates" xlink:type="simple">S07°01.804', E108°08.044'</named-content>, 1563 m, 20-IV-2012.</p></tp:treatment-sec><tp:treatment-sec sec-type="Distribution"><title>Distribution.</title><p>W-Java Prov. (Mt. Cakrabuana). Elevation: 1292–1563 m.</p><!--PageBreak--></tp:treatment-sec><tp:treatment-sec sec-type="Etymology"><title>Etymology.</title><p>This epithet is based on the Latin adjective <italic>silvestris</italic> (living in the forest) and refers to the species habitat.</p></tp:treatment-sec><tp:treatment-sec sec-type="Notes"><title>Notes.</title><p><italic><tp:taxon-name><tp:taxon-name-part taxon-name-part-type="genus">Trigonopterus</tp:taxon-name-part> <tp:taxon-name-part taxon-name-part-type="species">silvestris</tp:taxon-name-part></tp:taxon-name></italic> Riedel, sp. n. was coded as “<italic><tp:taxon-name><tp:taxon-name-part taxon-name-part-type="genus">Trigonopterus</tp:taxon-name-part></tp:taxon-name></italic> sp. 373”.</p></tp:treatment-sec><tp:treatment-sec><!--Section generated to contain objects referenced in tp:taxon-treatment.--><fig id="F81" position="float" orientation="portrait"><label>Figure 81.</label><caption><p><italic><tp:taxon-name><tp:taxon-name-part taxon-name-part-type="genus">Trigonopterus</tp:taxon-name-part> <tp:taxon-name-part taxon-name-part-type="species">silvestris</tp:taxon-name-part></tp:taxon-name></italic> Riedel, sp. n., holotype; <bold>a</bold> Habitus <bold>b</bold> Penis.</p></caption><graphic xmlns:xlink="http://www.w3.org/1999/xlink" xlink:href="zookeys-467-001-g081.jpg" position="float" orientation="portrait" xlink:type="simple" id="oo_35756.jpg"/></fig></tp:treatment-sec></tp:taxon-treatment>
