# Supplementary material for: Ninety-eight new species of Trigonopterus weevils from Sundaland and the Lesser Sunda Islands
Source: Zookeys. 2014 Dec 22;(467):1–162. doi: 10.3897/zookeys.467.8206 (PMC4296478; doi:10.3897/zookeys.467.8206)
Supplement: XML Treatment for Trigonopterus singkawangensis [file zookeys.467.8206-treatment83.xml]

<!DOCTYPE tp:taxon-treatment
  PUBLIC "-//TaxonX//DTD Taxonomic Treatment Publishing DTD v0 20100105//EN" "tax-treatment-NSO.dtd">
<tp:taxon-treatment xmlns:tp="http://www.plazi.org/taxpub"><tp:treatment-meta><kwd-group><label>Taxon classification</label><kwd><named-content content-type="kingdom">Animalia</named-content></kwd><kwd><named-content content-type="order">Coleoptera</named-content></kwd><kwd><named-content content-type="family">Curculionidae</named-content></kwd></kwd-group><mixed-citation publication-type="journal"><person-group><name><surname>Riedel</surname><given-names>Alexander</given-names></name><name><surname>Tänzler</surname><given-names>Rene</given-names></name><name><surname>Balke</surname><given-names>Michael</given-names></name><name><surname>Rahmadi</surname><given-names>Cahyo</given-names></name><name><surname>Suhardjono</surname><given-names>Yayuk R.</given-names></name></person-group><article-title>Ninety-eight new species of <italic><tp:taxon-name><tp:taxon-name-part taxon-name-part-type="genus">Trigonopterus</tp:taxon-name-part></tp:taxon-name></italic> weevils from Sundaland and the Lesser Sunda Islands</article-title><source>Zookeys</source><day>22</day><month>12</month><year>2014</year><volume>2014</volume><issue>467</issue><fpage>1</fpage><lpage>162</lpage><pub-id pub-id-type="doi">10.3897/zookeys.467.8206</pub-id></mixed-citation></tp:treatment-meta><tp:nomenclature><label>82.</label><tp:taxon-name>
                            <tp:taxon-name-part taxon-name-part-type="genus">Trigonopterus</tp:taxon-name-part>
                            <tp:taxon-name-part taxon-name-part-type="species">singkawangensis</tp:taxon-name-part>
                            <object-id xmlns:xlink="http://www.w3.org/1999/xlink" content-type="zoobank" xlink:type="simple">http://zoobank.org/E70E6F90-B224-4219-A0CA-F8A21F45CA68</object-id>
                        </tp:taxon-name><tp:taxon-authority>Riedel</tp:taxon-authority><tp:taxon-status xmlns:xlink="http://www.w3.org/1999/xlink" xlink:type="simple">sp. n.</tp:taxon-status></tp:nomenclature><tp:treatment-sec sec-type="Diagnostic description"><title>Diagnostic description.</title><p>Holotype, male (Fig. <xref ref-type="fig" rid="F82">82a</xref>). Length 1.90 mm. Color ferruginous, pronotum almost black. Body in dorsal aspect subovate, with weak constriction between pronotum and elytron; in profile dorsally convex. Rostrum with median and pair of indistinct submedian ridges; chagreened, with sparse rows of subrecumbent scales; in front of forehead median ridge terminating, projecting from profile; epistome with subangulate ridge. Pronotum with disk densely punctate; interspaces subglabrous, microreticulate; each puncture containing small recumbent seta. Elytra with striae indistinct; punctuation almost confused, punctures small; intervals flat, microreticulate; elytral apex subtruncate. Anteroventral ridge of femora terminating in apical third. Metafemur subapically with stridulatory patch. Dorsal edge of tibiae with subbasal angulation, dentate in pro- and mesotibia. Abdominal ventrites 1–2 at middle concave, subglabrous, anteriorly with few long erect narrow scales, laterally with swollen rim; abdominal ventrite 2 posteriorly with transverse ridge, in profile projecting dentiform; abdominal ventrite 5 basally with transverse costa, at middle weakly concave, subglabrous, laterally punctate and with sparse suberect scales. Penis (Fig. <xref ref-type="fig" rid="F82">82b</xref>) with sides of body subparallel, near middle widened; apex subtruncate, sparsely setose; transfer apparatus complex, small; apodemes 1.3 × as long as body; ductus ejaculatorius without distinct bulbus. <bold>Intraspecific variation.</bold> Length 1.90–2.32 mm. Female rostrum dorsally subglabrous, with submedian rows of coarse punctures; epistome simple. Elytral punctuation almost confused or with distinct striae.</p></tp:treatment-sec><tp:treatment-sec sec-type="Material examined"><title>Material examined.</title><p>Holotype (MZB): ARC2547 (EMBL # LM655884), W-Kalimantan Prov., Singkawang, Mt. Poteng, sample 3, <named-content xmlns:xlink="http://www.w3.org/1999/xlink" content-type="dwc:verbatimCoordinates" xlink:type="simple">N00°51.211', E109°03.418'</named-content>, 651 m, 13-XII-2011. Paratypes (SMNK): 1 ex, ARC2548 (EMBL # LM655885), same data as holotype.</p></tp:treatment-sec><tp:treatment-sec sec-type="Distribution"><title>Distribution.</title><p>W-Kalimantan Prov. (Singkawang). Elevation: 651 m.</p></tp:treatment-sec><tp:treatment-sec sec-type="Etymology"><title>Etymology.</title><p>This epithet is based on the type locality.</p></tp:treatment-sec><tp:treatment-sec sec-type="Notes"><title>Notes.</title><p><italic><tp:taxon-name><tp:taxon-name-part taxon-name-part-type="genus">Trigonopterus</tp:taxon-name-part> <tp:taxon-name-part taxon-name-part-type="species">singkawangensis</tp:taxon-name-part></tp:taxon-name></italic> Riedel, sp. n. was coded as “<italic><tp:taxon-name><tp:taxon-name-part taxon-name-part-type="genus">Trigonopterus</tp:taxon-name-part></tp:taxon-name></italic> sp. 367”.</p></tp:treatment-sec><tp:treatment-sec><!--Section generated to contain objects referenced in tp:taxon-treatment.--><fig id="F82" position="float" orientation="portrait"><label>Figure 82.</label><caption><p><italic><tp:taxon-name><tp:taxon-name-part taxon-name-part-type="genus">Trigonopterus</tp:taxon-name-part> <tp:taxon-name-part taxon-name-part-type="species">singkawangensis</tp:taxon-name-part></tp:taxon-name></italic> Riedel, sp. n., holotype; <bold>a</bold> Habitus <bold>b</bold> Penis.</p></caption><graphic xmlns:xlink="http://www.w3.org/1999/xlink" xlink:href="zookeys-467-001-g082.jpg" position="float" orientation="portrait" xlink:type="simple" id="oo_35757.jpg"/></fig></tp:treatment-sec></tp:taxon-treatment>
