# Supplementary material for: Ninety-eight new species of Trigonopterus weevils from Sundaland and the Lesser Sunda Islands
Source: Zookeys. 2014 Dec 22;(467):1–162. doi: 10.3897/zookeys.467.8206 (PMC4296478; doi:10.3897/zookeys.467.8206)
Supplement: XML Treatment for Trigonopterus singularis [file zookeys.467.8206-treatment84.xml]

<!DOCTYPE tp:taxon-treatment
  PUBLIC "-//TaxonX//DTD Taxonomic Treatment Publishing DTD v0 20100105//EN" "tax-treatment-NSO.dtd">
<tp:taxon-treatment xmlns:tp="http://www.plazi.org/taxpub"><tp:treatment-meta><kwd-group><label>Taxon classification</label><kwd><named-content content-type="kingdom">Animalia</named-content></kwd><kwd><named-content content-type="order">Coleoptera</named-content></kwd><kwd><named-content content-type="family">Curculionidae</named-content></kwd></kwd-group><mixed-citation publication-type="journal"><person-group><name><surname>Riedel</surname><given-names>Alexander</given-names></name><name><surname>Tänzler</surname><given-names>Rene</given-names></name><name><surname>Balke</surname><given-names>Michael</given-names></name><name><surname>Rahmadi</surname><given-names>Cahyo</given-names></name><name><surname>Suhardjono</surname><given-names>Yayuk R.</given-names></name></person-group><article-title>Ninety-eight new species of <italic><tp:taxon-name><tp:taxon-name-part taxon-name-part-type="genus">Trigonopterus</tp:taxon-name-part></tp:taxon-name></italic> weevils from Sundaland and the Lesser Sunda Islands</article-title><source>Zookeys</source><day>22</day><month>12</month><year>2014</year><volume>2014</volume><issue>467</issue><fpage>1</fpage><lpage>162</lpage><pub-id pub-id-type="doi">10.3897/zookeys.467.8206</pub-id></mixed-citation></tp:treatment-meta><tp:nomenclature><label>83.</label><tp:taxon-name>
                            <tp:taxon-name-part taxon-name-part-type="genus">Trigonopterus</tp:taxon-name-part>
                            <tp:taxon-name-part taxon-name-part-type="species">singularis</tp:taxon-name-part>
                            <object-id xmlns:xlink="http://www.w3.org/1999/xlink" content-type="zoobank" xlink:type="simple">http://zoobank.org/6D189A5B-570D-42E8-9005-42F6D5C5C199</object-id>
                        </tp:taxon-name><tp:taxon-authority>Riedel</tp:taxon-authority><tp:taxon-status xmlns:xlink="http://www.w3.org/1999/xlink" xlink:type="simple">sp. n.</tp:taxon-status></tp:nomenclature><tp:treatment-sec sec-type="Diagnostic description"><title>Diagnostic description.</title><p>Holotype, male (Fig. <xref ref-type="fig" rid="F83">83a</xref>). Length 3.44 mm. Color of tarsi and antennae ferruginous, remainder black. Body elongate; in dorsal aspect with marked constriction between pronotum and elytron; in profile dorsally with indistinct <!--PageBreak-->constriction. Rostrum with median carina terminating on forehead; with pair of submedian ridges; intervening furrows each with row of erect, piliform scales; epistome with transverse, angulate ridge forming minute median denticle. Pronotum without distinct subapical constriction; disk densely punctate, interspaces glabrous; each puncture containing one small scale. Elytra with striae deeply impressed; each with row of narrow, suberect scales; intervals weakly carinate, nude, coriaceous; interval 7 swollen subapically, laterally weakly projecting; apex extended ventrad, beak-shaped. Metafemur with crenulate anteroventral ridge terminating with small tooth; subapically with stridulatory patch and transverse row of denticles. Metatibia in basal half with dorsal edge denticulate. Abdominal ventrite 5 flat, subapically with shallow pit. Penis (Fig. <xref ref-type="fig" rid="F83">83b</xref>) with body in profile markedly curved ventrad; in dorsal aspect sides basally concave, before apex subparallel; apex medially with small rounded extension; apodemes 1.6 × as long as body; ductus ejaculatorius without bulbus. <bold>Intraspecific variation.</bold> Length 3.06–3.44 mm. Female rostrum dorsally with pair of lateral furrows, and pair of more shallow submedian furrows; epistome simple. Elytral apex in males rounded, in females narrower, subangulate. Female abdominal ventrite 5 flat. Penis of specimen ARC2747 narrow, sides subparallel from base to shortly before apex.</p></tp:treatment-sec><tp:treatment-sec sec-type="Material examined"><title>Material examined.</title><p>Holotype (MZB): ARC0281 (EMBL # LM655471), East Sumatra, Lampung Prov., Kalianda, Mt. Rajabasa, sample 1, <named-content xmlns:xlink="http://www.w3.org/1999/xlink" content-type="dwc:verbatimCoordinates" xlink:type="simple">S05°46.896', E105°37.687'</named-content>, 1281 m, 15-VIII-2006. Paratypes (MZB, SMNK): E-Sumatra, Lampung Prov., Kalianda, Mt. Rajabasa: 1 ex, ARC0282 (EMBL # LM655472), same data as holotype; 2 exx, ARC2746 (EMBL # LM656002), ARC2747 (EMBL # LM656003), sample 1, <named-content xmlns:xlink="http://www.w3.org/1999/xlink" content-type="dwc:verbatimCoordinates" xlink:type="simple">S05°46.896', E105°37.687'</named-content>, 1281 m, 07-V-2012; 1 ex, sample 6, <named-content xmlns:xlink="http://www.w3.org/1999/xlink" content-type="dwc:verbatimCoordinates" xlink:type="simple">S05°46.651', E105°37.574'</named-content>, 1257 m, 07-V-2012.</p></tp:treatment-sec><tp:treatment-sec sec-type="Distribution"><title>Distribution.</title><p>Lampung Prov. (Mt. Rajabasa). Elevation: 1257–1281 m.</p></tp:treatment-sec><tp:treatment-sec sec-type="Etymology"><title>Etymology.</title><p>This epithet is based on the Latin adjective <italic>singularis</italic> (alone) and refers to the fact that no other <italic><tp:taxon-name><tp:taxon-name-part taxon-name-part-type="genus">Trigonopterus</tp:taxon-name-part></tp:taxon-name></italic> species could be found on the type locality.</p></tp:treatment-sec><tp:treatment-sec sec-type="Notes"><title>Notes.</title><p><italic><tp:taxon-name><tp:taxon-name-part taxon-name-part-type="genus">Trigonopterus</tp:taxon-name-part> <tp:taxon-name-part taxon-name-part-type="species">singularis</tp:taxon-name-part></tp:taxon-name></italic> Riedel, sp. n. was coded as “<italic><tp:taxon-name><tp:taxon-name-part taxon-name-part-type="genus">Trigonopterus</tp:taxon-name-part></tp:taxon-name></italic> sp. 321”.</p></tp:treatment-sec><tp:treatment-sec><!--Section generated to contain objects referenced in tp:taxon-treatment.--><fig id="F83" position="float" orientation="portrait"><label>Figure 83.</label><caption><p><italic><tp:taxon-name><tp:taxon-name-part taxon-name-part-type="genus">Trigonopterus</tp:taxon-name-part> <tp:taxon-name-part taxon-name-part-type="species">singularis</tp:taxon-name-part></tp:taxon-name></italic> Riedel, sp. n., holotype; <bold>a</bold> Habitus <bold>b</bold> Penis.</p></caption><graphic xmlns:xlink="http://www.w3.org/1999/xlink" xlink:href="zookeys-467-001-g083.jpg" position="float" orientation="portrait" xlink:type="simple" id="oo_35758.jpg"/></fig></tp:treatment-sec></tp:taxon-treatment>
