# Supplementary material for: Ninety-eight new species of Trigonopterus weevils from Sundaland and the Lesser Sunda Islands
Source: Zookeys. 2014 Dec 22;(467):1–162. doi: 10.3897/zookeys.467.8206 (PMC4296478; doi:10.3897/zookeys.467.8206)
Supplement: XML Treatment for Trigonopterus sinuatus [file zookeys.467.8206-treatment85.xml]

<!DOCTYPE tp:taxon-treatment
  PUBLIC "-//TaxonX//DTD Taxonomic Treatment Publishing DTD v0 20100105//EN" "tax-treatment-NSO.dtd">
<tp:taxon-treatment xmlns:tp="http://www.plazi.org/taxpub"><tp:treatment-meta><kwd-group><label>Taxon classification</label><kwd><named-content content-type="kingdom">Animalia</named-content></kwd><kwd><named-content content-type="order">Coleoptera</named-content></kwd><kwd><named-content content-type="family">Curculionidae</named-content></kwd></kwd-group><mixed-citation publication-type="journal"><person-group><name><surname>Riedel</surname><given-names>Alexander</given-names></name><name><surname>Tänzler</surname><given-names>Rene</given-names></name><name><surname>Balke</surname><given-names>Michael</given-names></name><name><surname>Rahmadi</surname><given-names>Cahyo</given-names></name><name><surname>Suhardjono</surname><given-names>Yayuk R.</given-names></name></person-group><article-title>Ninety-eight new species of <italic><tp:taxon-name><tp:taxon-name-part taxon-name-part-type="genus">Trigonopterus</tp:taxon-name-part></tp:taxon-name></italic> weevils from Sundaland and the Lesser Sunda Islands</article-title><source>Zookeys</source><day>22</day><month>12</month><year>2014</year><volume>2014</volume><issue>467</issue><fpage>1</fpage><lpage>162</lpage><pub-id pub-id-type="doi">10.3897/zookeys.467.8206</pub-id></mixed-citation></tp:treatment-meta><tp:nomenclature><label>84.</label><tp:taxon-name>
                            <tp:taxon-name-part taxon-name-part-type="genus">Trigonopterus</tp:taxon-name-part>
                            <tp:taxon-name-part taxon-name-part-type="species">sinuatus</tp:taxon-name-part>
                            <object-id xmlns:xlink="http://www.w3.org/1999/xlink" content-type="zoobank" xlink:type="simple">http://zoobank.org/B4422C42-BCE5-4DC5-BC23-2356A241CF00</object-id>
                        </tp:taxon-name><tp:taxon-authority>Riedel</tp:taxon-authority><tp:taxon-status xmlns:xlink="http://www.w3.org/1999/xlink" xlink:type="simple">sp. n.</tp:taxon-status></tp:nomenclature><tp:treatment-sec sec-type="Diagnostic description"><title>Diagnostic description.</title><p>Holotype, male (Fig. <xref ref-type="fig" rid="F84">84a</xref>). Length 2.95 mm. Color of legs and head ferruginous; pronotum and elytron black with bronze lustre. Body in dorsal aspect with marked constriction between pronotum and elytron; in profile dorsally convex. Rostrum in apical half scabrous, coarsely punctate; in basal half with median and pair of submedian ridges; intervening furrows punctate, each with sparse row of erect setae; epistome with transverse, angulate ridge forming distinct median denticle. Pronotum with sides subparallel, anterolaterally rounded to subapical constriction; disk with pair of submedian impressions, coarsely punctate, reticulate; each puncture containing inconspicuous seta; with distinct median ridge. Elytra with humeri swollen, laterally projecting; interval 5 near middle with distinct tubercle dorsally project<!--PageBreak-->ing; interval 6 behind middle swollen, gently projecting from lateral outline; striae indistinct; intervals flat, punctate; at base and laterally densely coarsely punctate, remainder less densely punctate. Anteroventral ridge of femora distinct, in meso- and metafemur forming large tooth. Metafemur subapically with stridulatory patch. Dorsal edge of tibiae subbasally with angulation, in mesotibia with blunt tooth. Abdominal ventrite 5 flat, coarsely punctate. Penis (Fig. <xref ref-type="fig" rid="F84">84b</xref>) with sides of body subparallel; apex subtruncate, weakly angulate; transfer apparatus compact; apodemes 1.6 × as long as body; ductus ejaculatorius without bulbus. <bold>Intraspecific variation.</bold> Length 2.23–3.06 mm. Female body more slender. Female rostrum dorsally subglabrous, with submedian rows of punctures and sublateral pair of furrows; epistome simple. Female elytra subovate, without tubercles, lateral contour convex.</p></tp:treatment-sec><tp:treatment-sec sec-type="Material examined"><title>Material examined.</title><p>Holotype (MZB): ARC1510 (EMBL # LM655608), West Nusa Tenggara Prov., Sumbawa, Batu Dulang, Mt. Batu Pasak, sample 2, <named-content xmlns:xlink="http://www.w3.org/1999/xlink" content-type="dwc:verbatimCoordinates" xlink:type="simple">S08°37.028', E117°15.783'</named-content>, 1305 m, 12-IV-2010. Paratypes (MZB, SMNK, ZSM): West Nusa Tenggara Prov., Sumbawa: 13 exx, ARC1509 (EMBL # LM655607), ARC1511 (EMBL # LM655609), ARC1512 (EMBL # LM655610), same data as holotype; 1 ex, Batu Dulang, Mt. Batu Pasak, sample 3, <named-content xmlns:xlink="http://www.w3.org/1999/xlink" content-type="dwc:verbatimCoordinates" xlink:type="simple">S08°37.524', E117°15.423'</named-content>, 1385 m, 12-IV-2010; 1 ex, Batu Dulang, Mt. Batu Pasak, sample 3, <named-content xmlns:xlink="http://www.w3.org/1999/xlink" content-type="dwc:verbatimCoordinates" xlink:type="simple">S08°37.524', E117°15.423'</named-content>, 1385 m, 18-IV-2010; 5 exx, ARC1493 (EMBL # LM655591), ARC1494 (EMBL # LM655592), ARC1495 (EMBL # LM655593), ARC1496 (EMBL # LM655594), Tepal, Pc. Nengas, sample 2, <named-content xmlns:xlink="http://www.w3.org/1999/xlink" content-type="dwc:verbatimCoordinates" xlink:type="simple">S08°35.884', E117°08.384'</named-content>, 1310 m, 15-IV-2010; 2 exx, Tepal, Pc. Nengas, sample 3, <named-content xmlns:xlink="http://www.w3.org/1999/xlink" content-type="dwc:verbatimCoordinates" xlink:type="simple">S08°35.386', E117°08.251'</named-content>, 1415 m, 15-IV-2010; 7 exx, Tepal, Pc. Nengas, sample 5, <named-content xmlns:xlink="http://www.w3.org/1999/xlink" content-type="dwc:verbatimCoordinates" xlink:type="simple">S08°35.740', E117°08.721'</named-content>, 1330 m, 16-IV-2010; 1 ex, Tepal, Pc. Nengas, sample 6, <named-content xmlns:xlink="http://www.w3.org/1999/xlink" content-type="dwc:verbatimCoordinates" xlink:type="simple">S08°35.533', E117°08.605'</named-content>, 1350 m, 16-IV-2010; 2 exx, Tepal, Pc. Nengas, sample 7, <named-content xmlns:xlink="http://www.w3.org/1999/xlink" content-type="dwc:verbatimCoordinates" xlink:type="simple">S08°35.176', E117°08.295'</named-content>, 1490 m, 16-IV-2010.</p></tp:treatment-sec><tp:treatment-sec sec-type="Distribution"><title>Distribution.</title><p>West Nusa Tenggara Prov., Sumbawa (Batu Dulang, Tepal). Elevation: 1305–1490 m.</p></tp:treatment-sec><tp:treatment-sec sec-type="Etymology"><title>Etymology.</title><p>This epithet is based on the Latin adjective <italic>sinuatus</italic> (bent) and refers to the elytral outline.</p></tp:treatment-sec><tp:treatment-sec sec-type="Notes"><title>Notes.</title><p><italic><tp:taxon-name><tp:taxon-name-part taxon-name-part-type="genus">Trigonopterus</tp:taxon-name-part> <tp:taxon-name-part taxon-name-part-type="species">sinuatus</tp:taxon-name-part></tp:taxon-name></italic> Riedel, sp. n. was coded as “<italic><tp:taxon-name><tp:taxon-name-part taxon-name-part-type="genus">Trigonopterus</tp:taxon-name-part></tp:taxon-name></italic> sp. 333” by <xref ref-type="bibr" rid="B16">Tänzler et al. (2014)</xref>. Cox1 sequences of the populations from Tepal and Batu Dulang differ 15.7–16.0% <italic>p</italic>-distance, but morphologically no differences could be found.</p></tp:treatment-sec><tp:treatment-sec><!--Section generated to contain objects referenced in tp:taxon-treatment.--><fig id="F84" position="float" orientation="portrait"><label>Figure 84.</label><caption><p><italic><tp:taxon-name><tp:taxon-name-part taxon-name-part-type="genus">Trigonopterus</tp:taxon-name-part> <tp:taxon-name-part taxon-name-part-type="species">sinuatus</tp:taxon-name-part></tp:taxon-name></italic> Riedel, sp. n., holotype; <bold>a</bold> Habitus <bold>b</bold> Penis.</p></caption><graphic xmlns:xlink="http://www.w3.org/1999/xlink" xlink:href="zookeys-467-001-g084.jpg" position="float" orientation="portrait" xlink:type="simple" id="oo_35759.jpg"/></fig></tp:treatment-sec><ref-list><ref id="B16"><mixed-citation xmlns:xlink="http://www.w3.org/1999/xlink" xlink:type="simple"><person-group><name name-style="western"><surname>Tänzler</surname><given-names>R</given-names></name><name name-style="western"><surname>Toussaint</surname><given-names>EFA</given-names></name><name name-style="western"><surname>Suhardjono</surname><given-names>YR</given-names></name><name name-style="western"><surname>Balke</surname><given-names>M</given-names></name><name name-style="western"><surname>Riedel</surname><given-names>A</given-names></name></person-group> (<year>2014</year>) <article-title>Multiple transgressions of Wallace’s Line explain diversity of flightless <italic><tp:taxon-name><tp:taxon-name-part taxon-name-part-type="genus">Trigonopterus</tp:taxon-name-part></tp:taxon-name></italic> weevils on Bali.</article-title><source>Proceedings of the Royal Society B: Biological Sciences</source><volume>281</volume>: <elocation-id>20132528</elocation-id>. doi: <ext-link ext-link-type="doi" xlink:href="10.1098/rspb.2013.2528" xlink:type="simple">10.1098/rspb.2013.2528</ext-link></mixed-citation></ref></ref-list></tp:taxon-treatment>
