# Supplementary material for: Ninety-eight new species of Trigonopterus weevils from Sundaland and the Lesser Sunda Islands
Source: Zookeys. 2014 Dec 22;(467):1–162. doi: 10.3897/zookeys.467.8206 (PMC4296478; doi:10.3897/zookeys.467.8206)
Supplement: XML Treatment for Trigonopterus squalidus [file zookeys.467.8206-treatment86.xml]

<!DOCTYPE tp:taxon-treatment
  PUBLIC "-//TaxonX//DTD Taxonomic Treatment Publishing DTD v0 20100105//EN" "tax-treatment-NSO.dtd">
<tp:taxon-treatment xmlns:tp="http://www.plazi.org/taxpub"><tp:treatment-meta><kwd-group><label>Taxon classification</label><kwd><named-content content-type="kingdom">Animalia</named-content></kwd><kwd><named-content content-type="order">Coleoptera</named-content></kwd><kwd><named-content content-type="family">Curculionidae</named-content></kwd></kwd-group><mixed-citation publication-type="journal"><person-group><name><surname>Riedel</surname><given-names>Alexander</given-names></name><name><surname>Tänzler</surname><given-names>Rene</given-names></name><name><surname>Balke</surname><given-names>Michael</given-names></name><name><surname>Rahmadi</surname><given-names>Cahyo</given-names></name><name><surname>Suhardjono</surname><given-names>Yayuk R.</given-names></name></person-group><article-title>Ninety-eight new species of <italic><tp:taxon-name><tp:taxon-name-part taxon-name-part-type="genus">Trigonopterus</tp:taxon-name-part></tp:taxon-name></italic> weevils from Sundaland and the Lesser Sunda Islands</article-title><source>Zookeys</source><day>22</day><month>12</month><year>2014</year><volume>2014</volume><issue>467</issue><fpage>1</fpage><lpage>162</lpage><pub-id pub-id-type="doi">10.3897/zookeys.467.8206</pub-id></mixed-citation></tp:treatment-meta><tp:nomenclature><label>85.</label><tp:taxon-name>
                            <tp:taxon-name-part taxon-name-part-type="genus">Trigonopterus</tp:taxon-name-part>
                            <tp:taxon-name-part taxon-name-part-type="species">squalidus</tp:taxon-name-part>
                            <object-id xmlns:xlink="http://www.w3.org/1999/xlink" content-type="zoobank" xlink:type="simple">http://zoobank.org/6B86EF6F-A4DE-453D-8CA7-E45A6890E327</object-id>
                        </tp:taxon-name><tp:taxon-authority>Riedel</tp:taxon-authority><tp:taxon-status xmlns:xlink="http://www.w3.org/1999/xlink" xlink:type="simple">sp. n.</tp:taxon-status></tp:nomenclature><tp:treatment-sec sec-type="Diagnostic description"><title>Diagnostic description.</title><p>Holotype, male (Fig. <xref ref-type="fig" rid="F85">85a</xref>). Length 2.78 mm. Color of legs and head ferruginous, remainder black. Body elongate; in dorsal aspect with marked constriction between pronotum and elytron; with distinct constriction in profile. Rostrum with median ridge and pair of submedian ridges, intervening furrows punctate; punctures each with erect narrow scale; epistome with transverse, subangulate ridge. Pronotum anterolaterally angularly projecting; with distinct subapical constriction; <!--PageBreak-->disk scabrous, punctures each with one small erect scale; interspaces dull, greyish, markedly microreticulate; with irregular median ridge. Elytra with striae deeply impressed, each with row of narrow suberect scales; intervals irregularly costate-tuberculate, with minute recumbent scales; interval 5 subbasally swollen; interval 7 swollen subapically, laterally weakly projecting. Femora edentate, with crenulate anteroventral ridge. Metafemur subapically with stridulatory patch and transverse row of denticles. Abdominal ventrite 5 flat, densely punctate, setose. Penis (Fig. <xref ref-type="fig" rid="F85">85b</xref>) with body in profile moderately curved; in dorsal aspect sides subparallel, subapically slightly widened; apex with median, acute extension; transfer apparatus flagelliform, 1.5 × longer than body; apodemes 2.4 × as long as body; ductus ejaculatorius without bulbus. <bold>Intraspecific variation.</bold> Length 2.59–2.84 mm. Female rostrum dorsally subglabrous, with pair of lateral furrows, coarsely punctate; epistome simple.</p></tp:treatment-sec><tp:treatment-sec sec-type="Material examined"><title>Material examined.</title><p>Holotype (MZB): ARC2737 (EMBL # LM655993), East Sumatra, Lampung Prov., Gisting, Sidokaton, Mt. Tanggamus, sample 1, <named-content xmlns:xlink="http://www.w3.org/1999/xlink" content-type="dwc:verbatimCoordinates" xlink:type="simple">S05°25.475', E104°41.063'</named-content>, 1539 m, 03-V-2012. Paratypes (MZB, SMNK, ZSM): E-Sumatra, Lampung Prov., Gisting, Sidokaton, Mt. Tanggamus: 2 exx, ARC2741 (EMBL # LM655997), ARC2742 (EMBL # LM655998), sample 2, <named-content xmlns:xlink="http://www.w3.org/1999/xlink" content-type="dwc:verbatimCoordinates" xlink:type="simple">S05°25.491', E104°41.006'</named-content>, 1636 m, 03-V-2012; 4 exx, ARC2744 (EMBL # LM656000), sample 3, <named-content xmlns:xlink="http://www.w3.org/1999/xlink" content-type="dwc:verbatimCoordinates" xlink:type="simple">S05°25.508', E104°40.882'</named-content>, 1759 m, 03-V-2012; 3 exx, sample 4, <named-content xmlns:xlink="http://www.w3.org/1999/xlink" content-type="dwc:verbatimCoordinates" xlink:type="simple">S05°25.484', E104°41.027'</named-content>, 1623 m, sifted.</p></tp:treatment-sec><tp:treatment-sec sec-type="Distribution"><title>Distribution.</title><p>Lampung Prov. (Mt. Tanggamus). Elevation: 1539–1759 m.</p></tp:treatment-sec><tp:treatment-sec sec-type="Etymology"><title>Etymology.</title><p>This epithet is based on the Latin adjective <italic>squalidus</italic> (rough, dirty) and refers to the rough integument often covered with dirt incrustations.</p></tp:treatment-sec><tp:treatment-sec sec-type="Notes"><title>Notes.</title><p><italic><tp:taxon-name><tp:taxon-name-part taxon-name-part-type="genus">Trigonopterus</tp:taxon-name-part> <tp:taxon-name-part taxon-name-part-type="species">squalidus</tp:taxon-name-part></tp:taxon-name></italic> Riedel, sp. n. was coded as “<italic><tp:taxon-name><tp:taxon-name-part taxon-name-part-type="genus">Trigonopterus</tp:taxon-name-part></tp:taxon-name></italic> sp. 371”.</p></tp:treatment-sec><tp:treatment-sec><!--Section generated to contain objects referenced in tp:taxon-treatment.--><fig id="F85" position="float" orientation="portrait"><label>Figure 85.</label><caption><p><italic><tp:taxon-name><tp:taxon-name-part taxon-name-part-type="genus">Trigonopterus</tp:taxon-name-part> <tp:taxon-name-part taxon-name-part-type="species">squalidus</tp:taxon-name-part></tp:taxon-name></italic> Riedel, sp. n., holotype; <bold>a</bold> Habitus <bold>b</bold> Penis.</p></caption><graphic xmlns:xlink="http://www.w3.org/1999/xlink" xlink:href="zookeys-467-001-g085.jpg" position="float" orientation="portrait" xlink:type="simple" id="oo_35760.jpg"/></fig></tp:treatment-sec></tp:taxon-treatment>
