# Supplementary material for: Ninety-eight new species of Trigonopterus weevils from Sundaland and the Lesser Sunda Islands
Source: Zookeys. 2014 Dec 22;(467):1–162. doi: 10.3897/zookeys.467.8206 (PMC4296478; doi:10.3897/zookeys.467.8206)
Supplement: XML Treatment for Trigonopterus sumatrensis [file zookeys.467.8206-treatment87.xml]

<!DOCTYPE tp:taxon-treatment
  PUBLIC "-//TaxonX//DTD Taxonomic Treatment Publishing DTD v0 20100105//EN" "tax-treatment-NSO.dtd">
<tp:taxon-treatment xmlns:tp="http://www.plazi.org/taxpub"><tp:treatment-meta><kwd-group><label>Taxon classification</label><kwd><named-content content-type="kingdom">Animalia</named-content></kwd><kwd><named-content content-type="order">Coleoptera</named-content></kwd><kwd><named-content content-type="family">Curculionidae</named-content></kwd></kwd-group><mixed-citation publication-type="journal"><person-group><name><surname>Riedel</surname><given-names>Alexander</given-names></name><name><surname>Tänzler</surname><given-names>Rene</given-names></name><name><surname>Balke</surname><given-names>Michael</given-names></name><name><surname>Rahmadi</surname><given-names>Cahyo</given-names></name><name><surname>Suhardjono</surname><given-names>Yayuk R.</given-names></name></person-group><article-title>Ninety-eight new species of <italic><tp:taxon-name><tp:taxon-name-part taxon-name-part-type="genus">Trigonopterus</tp:taxon-name-part></tp:taxon-name></italic> weevils from Sundaland and the Lesser Sunda Islands</article-title><source>Zookeys</source><day>22</day><month>12</month><year>2014</year><volume>2014</volume><issue>467</issue><fpage>1</fpage><lpage>162</lpage><pub-id pub-id-type="doi">10.3897/zookeys.467.8206</pub-id></mixed-citation></tp:treatment-meta><tp:nomenclature><label>86.</label><tp:taxon-name>
                            <tp:taxon-name-part taxon-name-part-type="genus">Trigonopterus</tp:taxon-name-part>
                            <tp:taxon-name-part taxon-name-part-type="species">sumatrensis</tp:taxon-name-part>
                            <object-id xmlns:xlink="http://www.w3.org/1999/xlink" content-type="zoobank" xlink:type="simple">http://zoobank.org/1E64DB33-127E-440E-B25C-6BC14E8BCCCF</object-id>
                        </tp:taxon-name><tp:taxon-authority>Riedel</tp:taxon-authority><tp:taxon-status xmlns:xlink="http://www.w3.org/1999/xlink" xlink:type="simple">sp. n.</tp:taxon-status></tp:nomenclature><tp:treatment-sec sec-type="Diagnostic description"><title>Diagnostic description.</title><p>Holotype, male (Fig. <xref ref-type="fig" rid="F86">86a</xref>). Length 2.38 mm. Color of legs and antennae ferruginous, remainder dark ferruginous to black. Body subhexagonal; in dorsal aspect with marked constriction between pronotum and elytron; with distinct constriction in profile. Rostrum with median ridge and pair of submedian ridges, intervening furrows punctate; punctures each with erect narrow scale; epistome with transverse ridge. Pronotum anterolaterally angularly projecting; with distinct subapical constriction; disk coarsely punctate, each puncture containing one clavate scale; interspaces dull, microreticulate; indistinct median ridge subglabrous. Elytra with striae deeply impressed, each with row of suberect slender yellowish scales; intervals costate to carinate; intervals 1, 3, 5 more distinctly raised; interval 7 swollen subapically, laterally projecting. Profemur edentate, meso- and metafemur ventrally with little tooth. Metafemur subapically with stridulatory patch and transverse rows of denticles. Abdominal ventrite 5 flat. Penis (Fig. <xref ref-type="fig" rid="F86">86b</xref>) with body in profile markedly curved ventrad; in dorsal aspect sides subparallel; apex with short median extension rounded; trans<!--PageBreak-->fer apparatus flagelliform, ca. 2 × as long as body; apodemes 2.2 × as long as body; ductus ejaculatorius without bulbus. <bold>Intraspecific variation.</bold> Length 2.28–2.55 mm. Color of body ferruginous or black. Female rostrum dorsally with pairs of lateral and submedian furrows; epistome simple. Pronotum with anterolateral knobs projecting subrectangularly in males, more acute in females.</p></tp:treatment-sec><tp:treatment-sec sec-type="Material examined"><title>Material examined.</title><p>Holotype (MZB): ARC2743 (EMBL # LM655999), East Sumatra, Lampung Prov., Gisting, Sidokaton, Mt. Tanggamus, sample 2, <named-content xmlns:xlink="http://www.w3.org/1999/xlink" content-type="dwc:verbatimCoordinates" xlink:type="simple">S05°25.491', E104°41.006'</named-content>, 1636 m, 03-V-2012. Paratypes (MZB, SMNK, ZSM): E-Sumatra, Lampung Prov.: 23 exx, ARC0275 (EMBL # LM655466), ARC0276 (EMBL # LM655467), ARC0277 (EMBL # LM655468), ARC0278 (EMBL # LM655469), ARC0279 (EMBL # LM655470), ARC0393, Sumberjaya, Bodongjaya, Mt. Rigis, sample 3, <named-content xmlns:xlink="http://www.w3.org/1999/xlink" content-type="dwc:verbatimCoordinates" xlink:type="simple">S05°03.140', E104°26.912'</named-content>, 1351 m, 12-VIII-2006; 27 exx, ARC2738 (EMBL # LM655994), ARC2739 (EMBL # LM655995), ARC2740 (EMBL # LM655996), Gisting, Sidokaton, Mt. Tanggamus, sample 1, <named-content xmlns:xlink="http://www.w3.org/1999/xlink" content-type="dwc:verbatimCoordinates" xlink:type="simple">S05°25.475', E104°41.063'</named-content>, 1539 m, 03-V-2012; 5 exx, Gisting, Sidokaton, Mt. Tanggamus, sample 2, <named-content xmlns:xlink="http://www.w3.org/1999/xlink" content-type="dwc:verbatimCoordinates" xlink:type="simple">S05°25.491', E104°41.006'</named-content>, 1636 m, 03-V-2012; 8 exx, ARC2745 (EMBL # LM656001), Gisting, Sidokaton, Mt. Tanggamus, sample 4, <named-content xmlns:xlink="http://www.w3.org/1999/xlink" content-type="dwc:verbatimCoordinates" xlink:type="simple">S05°25.484', E104°41.027'</named-content>, 1632 m, 03-V-2012.</p></tp:treatment-sec><tp:treatment-sec sec-type="Distribution"><title>Distribution.</title><p>Lampung Prov. (Sumberjaya, Mt. Tanggamus). Elevation: 1351–1636 m.</p></tp:treatment-sec><tp:treatment-sec sec-type="Etymology"><title>Etymology.</title><p>This epithet is based on the name of Sumatra Island.</p></tp:treatment-sec><tp:treatment-sec sec-type="Notes"><title>Notes.</title><p><italic><tp:taxon-name><tp:taxon-name-part taxon-name-part-type="genus">Trigonopterus</tp:taxon-name-part> <tp:taxon-name-part taxon-name-part-type="species">sumatrensis</tp:taxon-name-part></tp:taxon-name></italic> Riedel, sp. n. was coded as “<italic><tp:taxon-name><tp:taxon-name-part taxon-name-part-type="genus">Trigonopterus</tp:taxon-name-part></tp:taxon-name></italic> sp. 300”.</p></tp:treatment-sec><tp:treatment-sec><!--Section generated to contain objects referenced in tp:taxon-treatment.--><fig id="F86" position="float" orientation="portrait"><label>Figure 86.</label><caption><p><italic><tp:taxon-name><tp:taxon-name-part taxon-name-part-type="genus">Trigonopterus</tp:taxon-name-part> <tp:taxon-name-part taxon-name-part-type="species">sumatrensis</tp:taxon-name-part></tp:taxon-name></italic> Riedel, sp. n., holotype; <bold>a</bold> Habitus <bold>b</bold> Penis.</p></caption><graphic xmlns:xlink="http://www.w3.org/1999/xlink" xlink:href="zookeys-467-001-g086.jpg" position="float" orientation="portrait" xlink:type="simple" id="oo_35761.jpg"/></fig></tp:treatment-sec></tp:taxon-treatment>
