# Supplementary material for: Ninety-eight new species of Trigonopterus weevils from Sundaland and the Lesser Sunda Islands
Source: Zookeys. 2014 Dec 22;(467):1–162. doi: 10.3897/zookeys.467.8206 (PMC4296478; doi:10.3897/zookeys.467.8206)
Supplement: XML Treatment for Trigonopterus sumbawensis [file zookeys.467.8206-treatment88.xml]

<!DOCTYPE tp:taxon-treatment
  PUBLIC "-//TaxonX//DTD Taxonomic Treatment Publishing DTD v0 20100105//EN" "tax-treatment-NSO.dtd">
<tp:taxon-treatment xmlns:tp="http://www.plazi.org/taxpub"><tp:treatment-meta><kwd-group><label>Taxon classification</label><kwd><named-content content-type="kingdom">Animalia</named-content></kwd><kwd><named-content content-type="order">Coleoptera</named-content></kwd><kwd><named-content content-type="family">Curculionidae</named-content></kwd></kwd-group><mixed-citation publication-type="journal"><person-group><name><surname>Riedel</surname><given-names>Alexander</given-names></name><name><surname>Tänzler</surname><given-names>Rene</given-names></name><name><surname>Balke</surname><given-names>Michael</given-names></name><name><surname>Rahmadi</surname><given-names>Cahyo</given-names></name><name><surname>Suhardjono</surname><given-names>Yayuk R.</given-names></name></person-group><article-title>Ninety-eight new species of <italic><tp:taxon-name><tp:taxon-name-part taxon-name-part-type="genus">Trigonopterus</tp:taxon-name-part></tp:taxon-name></italic> weevils from Sundaland and the Lesser Sunda Islands</article-title><source>Zookeys</source><day>22</day><month>12</month><year>2014</year><volume>2014</volume><issue>467</issue><fpage>1</fpage><lpage>162</lpage><pub-id pub-id-type="doi">10.3897/zookeys.467.8206</pub-id></mixed-citation></tp:treatment-meta><tp:nomenclature><label>87.</label><tp:taxon-name>
                            <tp:taxon-name-part taxon-name-part-type="genus">Trigonopterus</tp:taxon-name-part>
                            <tp:taxon-name-part taxon-name-part-type="species">sumbawensis</tp:taxon-name-part>
                            <object-id xmlns:xlink="http://www.w3.org/1999/xlink" content-type="zoobank" xlink:type="simple">http://zoobank.org/BF4BCE1E-0367-4FBC-8BE4-A8A681A56FCA</object-id>
                        </tp:taxon-name><tp:taxon-authority>Riedel</tp:taxon-authority><tp:taxon-status xmlns:xlink="http://www.w3.org/1999/xlink" xlink:type="simple">sp. n.</tp:taxon-status></tp:nomenclature><tp:treatment-sec sec-type="Diagnostic description"><title>Diagnostic description.</title><p>Holotype, male (Fig. <xref ref-type="fig" rid="F87">87a</xref>). Length 1.76 mm. Color of antennae and tarsi ferruginous, elytra dark ferruginous, remainder black. Body in dorsal aspect with marked constriction between pronotum and elytron; with distinct constriction in profile. Rostrum with median ridge terminating at level of antennal insertion and pair of submedian ridges, coarsely punctate; epistome with transverse, subangulate ridge. Pronotum with indistinct subapical constriction; disk coarsely punctate-rugose, sparsely setose; in basal half with pair of sublateral, kidney-shaped impressions; with median ridge. Elytra with striae deeply impressed, each with row of short, suberect scales; intervals costate, subglabrous; apex rounded. Femora with small tooth; metafemur subapically with stridulatory patch. Abdominal ventrite 5 flat, coarsely punctate. Penis (Fig. <xref ref-type="fig" rid="F87">87b</xref>) with sides of body subparallel; in apical quarter with sides angularly projecting, abruptly converging to slightly extended apex, medially with sparse setae; transfer apparatus flagelliform, 2.9 × longer than body; apodemes 2.0 × as long as body. <bold>Intraspecific variation.</bold> Length 1.44–1.98 mm. Body relatively slender or rather roundish (in female ARC2343). Female rostrum dorsally subglabrous, sparsely punctate, with dorsolateral pair of furrows. Elytral intervals subglabrous or with transverse wrinkles. Elytral striae with rows of suberect scales or with rows of subrecumbent setae. Femora with tooth small or minute; profemur with or without tooth.</p><!--PageBreak--></tp:treatment-sec><tp:treatment-sec sec-type="Material examined"><title>Material examined.</title><p>Holotype (MZB): ARC3609 (EMBL # LM656039), West Nusa Tenggara Prov., Sumbawa, Tepal, Pc. Nengas, sample 3, <named-content xmlns:xlink="http://www.w3.org/1999/xlink" content-type="dwc:verbatimCoordinates" xlink:type="simple">S08°35.386', E117°08.251'</named-content>, 1415 m, 15-IV-2010. Paratypes (MZB, SMNK, ZSM): Sumbawa: 2 exx, ARC3610 (EMBL # LM656040), ARC3611 (EMBL # LM656041), same data as holotype; 4 exx, ARC1533 (EMBL # LM655631), ARC2339 (EMBL # LM655789), ARC2341 (EMBL # LM655791), ARC2343 (EMBL # LM655793), Tepal, Pc. Nengas, sample 7, <named-content xmlns:xlink="http://www.w3.org/1999/xlink" content-type="dwc:verbatimCoordinates" xlink:type="simple">S08°35.176', E117°08.295'</named-content>, 1490 m, 16-IV-2010; 2 exx, ARC3606 (EMBL # LM656036), ARC3608 (EMBL # LM656038), Tepal, Pc. Nengas, sample 2, <named-content xmlns:xlink="http://www.w3.org/1999/xlink" content-type="dwc:verbatimCoordinates" xlink:type="simple">S08°35.884', E117°08.384'</named-content>, 1310 m, 15-IV-2010; 2 exx, ARC1516 (EMBL # LM655614), ARC1517(EMBL # LM655615), Batu Dulang, Mt. Batu Pasak, sample 2, <named-content xmlns:xlink="http://www.w3.org/1999/xlink" content-type="dwc:verbatimCoordinates" xlink:type="simple">S08°37.028', E117°15.783'</named-content>, 1305 m, 12-IV-2010; 3 exx, ARC3653 (EMBL # LM656071), ARC3654 (EMBL # LM656072), ARC3655 (EMBL # LM656073), Batu Dulang, Mt. Batu Pasak, sample 4, <named-content xmlns:xlink="http://www.w3.org/1999/xlink" content-type="dwc:verbatimCoordinates" xlink:type="simple">S08°37.318', E117°15.339'</named-content>, 1280 m, 18-IV-2010.</p></tp:treatment-sec><tp:treatment-sec sec-type="Distribution"><title>Distribution.</title><p>West Nusa Tenggara Prov., Sumbawa (Batu Dulang, Tepal). Elevation: 1280–1490 m.</p></tp:treatment-sec><tp:treatment-sec sec-type="Etymology"><title>Etymology.</title><p>This epithet is based on the island of Sumbawa.</p></tp:treatment-sec><tp:treatment-sec sec-type="Notes"><title>Notes.</title><p><italic><tp:taxon-name><tp:taxon-name-part taxon-name-part-type="genus">Trigonopterus</tp:taxon-name-part> <tp:taxon-name-part taxon-name-part-type="species">sumbawensis</tp:taxon-name-part></tp:taxon-name></italic> Riedel, sp. n. was coded as “<italic><tp:taxon-name><tp:taxon-name-part taxon-name-part-type="genus">Trigonopterus</tp:taxon-name-part></tp:taxon-name></italic> sp. 326” by <xref ref-type="bibr" rid="B16">Tänzler et al. (2014)</xref>.</p></tp:treatment-sec><tp:treatment-sec><!--Section generated to contain objects referenced in tp:taxon-treatment.--><fig id="F87" position="float" orientation="portrait"><label>Figure 87.</label><caption><p><italic><tp:taxon-name><tp:taxon-name-part taxon-name-part-type="genus">Trigonopterus</tp:taxon-name-part> <tp:taxon-name-part taxon-name-part-type="species">sumbawensis</tp:taxon-name-part></tp:taxon-name></italic> Riedel, sp. n., holotype; <bold>a</bold> Habitus <bold>b</bold> Penis.</p></caption><graphic xmlns:xlink="http://www.w3.org/1999/xlink" xlink:href="zookeys-467-001-g087.jpg" position="float" orientation="portrait" xlink:type="simple" id="oo_35762.jpg"/></fig></tp:treatment-sec><ref-list><ref id="B16"><mixed-citation xmlns:xlink="http://www.w3.org/1999/xlink" xlink:type="simple"><person-group><name name-style="western"><surname>Tänzler</surname><given-names>R</given-names></name><name name-style="western"><surname>Toussaint</surname><given-names>EFA</given-names></name><name name-style="western"><surname>Suhardjono</surname><given-names>YR</given-names></name><name name-style="western"><surname>Balke</surname><given-names>M</given-names></name><name name-style="western"><surname>Riedel</surname><given-names>A</given-names></name></person-group> (<year>2014</year>) <article-title>Multiple transgressions of Wallace’s Line explain diversity of flightless <italic><tp:taxon-name><tp:taxon-name-part taxon-name-part-type="genus">Trigonopterus</tp:taxon-name-part></tp:taxon-name></italic> weevils on Bali.</article-title><source>Proceedings of the Royal Society B: Biological Sciences</source><volume>281</volume>: <elocation-id>20132528</elocation-id>. doi: <ext-link ext-link-type="doi" xlink:href="10.1098/rspb.2013.2528" xlink:type="simple">10.1098/rspb.2013.2528</ext-link></mixed-citation></ref></ref-list></tp:taxon-treatment>
