# Supplementary material for: Ninety-eight new species of Trigonopterus weevils from Sundaland and the Lesser Sunda Islands
Source: Zookeys. 2014 Dec 22;(467):1–162. doi: 10.3897/zookeys.467.8206 (PMC4296478; doi:10.3897/zookeys.467.8206)
Supplement: XML Treatment for Trigonopterus sundaicus [file zookeys.467.8206-treatment89.xml]

<!DOCTYPE tp:taxon-treatment
  PUBLIC "-//TaxonX//DTD Taxonomic Treatment Publishing DTD v0 20100105//EN" "tax-treatment-NSO.dtd">
<tp:taxon-treatment xmlns:tp="http://www.plazi.org/taxpub"><tp:treatment-meta><kwd-group><label>Taxon classification</label><kwd><named-content content-type="kingdom">Animalia</named-content></kwd><kwd><named-content content-type="order">Coleoptera</named-content></kwd><kwd><named-content content-type="family">Curculionidae</named-content></kwd></kwd-group><mixed-citation publication-type="journal"><person-group><name><surname>Riedel</surname><given-names>Alexander</given-names></name><name><surname>Tänzler</surname><given-names>Rene</given-names></name><name><surname>Balke</surname><given-names>Michael</given-names></name><name><surname>Rahmadi</surname><given-names>Cahyo</given-names></name><name><surname>Suhardjono</surname><given-names>Yayuk R.</given-names></name></person-group><article-title>Ninety-eight new species of <italic><tp:taxon-name><tp:taxon-name-part taxon-name-part-type="genus">Trigonopterus</tp:taxon-name-part></tp:taxon-name></italic> weevils from Sundaland and the Lesser Sunda Islands</article-title><source>Zookeys</source><day>22</day><month>12</month><year>2014</year><volume>2014</volume><issue>467</issue><fpage>1</fpage><lpage>162</lpage><pub-id pub-id-type="doi">10.3897/zookeys.467.8206</pub-id></mixed-citation></tp:treatment-meta><tp:nomenclature><label>88.</label><tp:taxon-name>
                            <tp:taxon-name-part taxon-name-part-type="genus">Trigonopterus</tp:taxon-name-part>
                            <tp:taxon-name-part taxon-name-part-type="species">sundaicus</tp:taxon-name-part>
                            <object-id xmlns:xlink="http://www.w3.org/1999/xlink" content-type="zoobank" xlink:type="simple">http://zoobank.org/25CC7286-151B-49E4-89BB-3DB48B840452</object-id>
                        </tp:taxon-name><tp:taxon-authority>Riedel</tp:taxon-authority><tp:taxon-status xmlns:xlink="http://www.w3.org/1999/xlink" xlink:type="simple">sp. n.</tp:taxon-status></tp:nomenclature><tp:treatment-sec sec-type="Diagnostic description"><title>Diagnostic description.</title><p>Holotype, male (Fig. <xref ref-type="fig" rid="F88">88a</xref>). Length 2.70 mm. Color of head, legs, and sutural interval of elytra ferruginous, remainder black. Body subhexagonal; in dorsal aspect with marked constriction between pronotum and elytron; with distinct constriction in profile. Rostrum with median ridge and pair of submedian ridges, intervening furrows each with row of erect scales; epistome with transverse, angulate ridge forming median denticle. Pronotum anterolaterally angularly projecting; with distinct subapical constriction; disk rugose-punctate, interspaces microreticulate; punctures each with small suberect scale; with glabrous median ridge. Elytra with striae deeply impressed, each with row elongate suberect scales; intervals costate to carinate, with weak transverse wrinkles, microreticulate; interval 7 swollen subapically, laterally projecting. Femora edentate, with crenulate anteroventral ridge. Metafemur subapically with stridulatory patch and transverse rows of denticles. Abdominal ventrites 1–2 with common concavity, each sublaterally with pair of knobs; in profile ventrite 2 projecting angularly; ventrite 5 basally swollen, medially with trapezoid, shallow, polished impression. Penis (Fig. <xref ref-type="fig" rid="F88">88b</xref>) with sides of body subparallel, apex medially with rounded extension; with ca. 4 symmetrical pairs of elongate endophallic sclerites; transfer apparatus flagelliform, ca. 1.5 × as long as body; apodemes 2.0 × as long as body; ductus ejaculatorius without bulbus. <bold>Intraspecific variation.</bold> Length 2.12–2.83 mm. Color of body black, partly or fully ferruginous. Female rostrum dorsally with pairs of lateral and submedian furrows; epistome simple. Female abdominal ventrites 1–2 with <!--PageBreak-->concavity shallower, sublaterally without knobs; female abdominal ventrite 5 weakly convex, almost flat, with coarse punctures.</p></tp:treatment-sec><tp:treatment-sec sec-type="Material examined"><title>Material examined.</title><p>Holotype (MZB): ARC1536 (EMBL # LM655634), Banten Prov., Pandegelang, Mt. Karang, sample 3, <named-content xmlns:xlink="http://www.w3.org/1999/xlink" content-type="dwc:verbatimCoordinates" xlink:type="simple">S06°17.110', E106°03.263'</named-content>, 1145 m, 20-III-2010. Paratypes (ARC, MZB, SMNK, ZSM): 5 exx, ARC0102, W-Java Prov., Mt. Halimun N.P., Citalahab, <named-content xmlns:xlink="http://www.w3.org/1999/xlink" content-type="dwc:verbatimCoordinates" xlink:type="simple">S06°44.503', E106°31.550'</named-content>, 1150 m, 20-21-IX-2004; 9 exx, W-Java Prov., Mt. Halimun N.P., Citalahab, sample 1A, <named-content xmlns:xlink="http://www.w3.org/1999/xlink" content-type="dwc:verbatimCoordinates" xlink:type="simple">S06°44.503', E106°31.55'</named-content>, 1200 m, 11-IX-2005; 5 exx, W-Java Prov., Mt. Halimun N.P., Citalahab, sample 1, <named-content xmlns:xlink="http://www.w3.org/1999/xlink" content-type="dwc:verbatimCoordinates" xlink:type="simple">S06°44.423', E106°31.738'</named-content>, 1100 m, 12-IX-2005; 29 exx, ARC0208 (EMBL # LM655430), ARC0209 (EMBL # LM655431), ARC0210 (EMBL # LM655432), ARC0392, W-Java Prov., Mt. Halimun N.P., Citalahab, sample 2, <named-content xmlns:xlink="http://www.w3.org/1999/xlink" content-type="dwc:verbatimCoordinates" xlink:type="simple">S06°44.503', E106°31.550'</named-content>, 1200 m, 12-IX-2005; 9 exx, W-Java Prov., N Ciptarasa, sample 2, <named-content xmlns:xlink="http://www.w3.org/1999/xlink" content-type="dwc:verbatimCoordinates" xlink:type="simple">S06°50.045', E106°30.218'</named-content>, 1050 m, 19-IX-2005; 6 exx, ARC0189 (EMBL # LM655413), W-Java Prov., N Ciptarasa, sample 3, <named-content xmlns:xlink="http://www.w3.org/1999/xlink" content-type="dwc:verbatimCoordinates" xlink:type="simple">S06°49.867', E106°30.085'</named-content>, 1100 m, 19-IX-2005; 3 exx, W-Java Prov., N Ciptarasa, sample 4, <named-content xmlns:xlink="http://www.w3.org/1999/xlink" content-type="dwc:verbatimCoordinates" xlink:type="simple">S06°49.802', E106°30.020'</named-content>, 1150 m, 19-IX-2005; 3 exx, ARC1537 (EMBL # LM655635), ARC1539 (EMBL # LM655637), same data as holotype; 1 ex, Banten Prov., Pandegelang, Mt. Karang, sample 2, <named-content xmlns:xlink="http://www.w3.org/1999/xlink" content-type="dwc:verbatimCoordinates" xlink:type="simple">S06°17.266', E106°03.262'</named-content>, 1025 m, 20-III-2010; 1 ex, Banten Prov., Pandegelang, Mt. Karang, sample 3, <named-content xmlns:xlink="http://www.w3.org/1999/xlink" content-type="dwc:verbatimCoordinates" xlink:type="simple">S06°17.110', E106°03.263'</named-content>, 1145 m, 26-IV-2010; 1 ex, ARC1538 (EMBL # LM655636), Banten Prov., Pandegelang, Mt. Karang, sample 8, 1100 m, 26-IV-2010.</p></tp:treatment-sec><tp:treatment-sec sec-type="Distribution"><title>Distribution.</title><p>Banten Prov. (Mt. Karang), W-Java Prov. (Mt. Halimun N.P.). Elevation: 1100–1200 m.</p></tp:treatment-sec><tp:treatment-sec sec-type="Etymology"><title>Etymology.</title><p>This epithet is based on the type locality which is situated just east of the Sunda Strait; it is also part of the Sunda region of Java.</p></tp:treatment-sec><tp:treatment-sec sec-type="Notes"><title>Notes.</title><p><italic><tp:taxon-name><tp:taxon-name-part taxon-name-part-type="genus">Trigonopterus</tp:taxon-name-part> <tp:taxon-name-part taxon-name-part-type="species">sundaicus</tp:taxon-name-part></tp:taxon-name></italic> Riedel, sp. n. was coded as “<italic><tp:taxon-name><tp:taxon-name-part taxon-name-part-type="genus">Trigonopterus</tp:taxon-name-part></tp:taxon-name></italic> sp. 296”.</p></tp:treatment-sec><tp:treatment-sec><!--Section generated to contain objects referenced in tp:taxon-treatment.--><fig id="F88" position="float" orientation="portrait"><label>Figure 88.</label><caption><p><italic><tp:taxon-name><tp:taxon-name-part taxon-name-part-type="genus">Trigonopterus</tp:taxon-name-part> <tp:taxon-name-part taxon-name-part-type="species">sundaicus</tp:taxon-name-part></tp:taxon-name></italic> Riedel, sp. n., holotype; <bold>a</bold> Habitus <bold>b</bold> Penis.</p></caption><graphic xmlns:xlink="http://www.w3.org/1999/xlink" xlink:href="zookeys-467-001-g088.jpg" position="float" orientation="portrait" xlink:type="simple" id="oo_35763.jpg"/></fig></tp:treatment-sec></tp:taxon-treatment>
