# Supplementary material for: Ninety-eight new species of Trigonopterus weevils from Sundaland and the Lesser Sunda Islands
Source: Zookeys. 2014 Dec 22;(467):1–162. doi: 10.3897/zookeys.467.8206 (PMC4296478; doi:10.3897/zookeys.467.8206)
Supplement: XML Treatment for Trigonopterus suturalis [file zookeys.467.8206-treatment90.xml]

<!DOCTYPE tp:taxon-treatment
  PUBLIC "-//TaxonX//DTD Taxonomic Treatment Publishing DTD v0 20100105//EN" "tax-treatment-NSO.dtd">
<tp:taxon-treatment xmlns:tp="http://www.plazi.org/taxpub"><tp:treatment-meta><kwd-group><label>Taxon classification</label><kwd><named-content content-type="kingdom">Animalia</named-content></kwd><kwd><named-content content-type="order">Coleoptera</named-content></kwd><kwd><named-content content-type="family">Curculionidae</named-content></kwd></kwd-group><mixed-citation publication-type="journal"><person-group><name><surname>Riedel</surname><given-names>Alexander</given-names></name><name><surname>Tänzler</surname><given-names>Rene</given-names></name><name><surname>Balke</surname><given-names>Michael</given-names></name><name><surname>Rahmadi</surname><given-names>Cahyo</given-names></name><name><surname>Suhardjono</surname><given-names>Yayuk R.</given-names></name></person-group><article-title>Ninety-eight new species of <italic><tp:taxon-name><tp:taxon-name-part taxon-name-part-type="genus">Trigonopterus</tp:taxon-name-part></tp:taxon-name></italic> weevils from Sundaland and the Lesser Sunda Islands</article-title><source>Zookeys</source><day>22</day><month>12</month><year>2014</year><volume>2014</volume><issue>467</issue><fpage>1</fpage><lpage>162</lpage><pub-id pub-id-type="doi">10.3897/zookeys.467.8206</pub-id></mixed-citation></tp:treatment-meta><tp:nomenclature><label>89.</label><tp:taxon-name>
                            <tp:taxon-name-part taxon-name-part-type="genus">Trigonopterus</tp:taxon-name-part>
                            <tp:taxon-name-part taxon-name-part-type="species">suturalis</tp:taxon-name-part>
                            <object-id xmlns:xlink="http://www.w3.org/1999/xlink" content-type="zoobank" xlink:type="simple">http://zoobank.org/FA64A747-1C40-4A77-9D1E-4AA7BEF1274F</object-id>
                        </tp:taxon-name><tp:taxon-authority>Riedel</tp:taxon-authority><tp:taxon-status xmlns:xlink="http://www.w3.org/1999/xlink" xlink:type="simple">sp. n.</tp:taxon-status></tp:nomenclature><tp:treatment-sec sec-type="Diagnostic description"><title>Diagnostic description.</title><p>Holotype, male (Fig. <xref ref-type="fig" rid="F89">89a</xref>). Length 2.53 mm. Color of head, legs, and sutural interval of elytra ferruginous, remainder black. Body in dorsal aspect with marked constriction between pronotum and elytron; with distinct constriction in profile. Rostrum with median ridge and pair of submedian ridges, intervening furrows punctate; epistome with indistinct, transverse, subangulate ridge. Pronotum anterolaterally angularly projecting; with distinct subapical constriction; disk punctate, interspaces microreticulate; punctures each with one slender suberect scale; with median ridge. Elytra with striae deeply impressed, each with row of slender, suberect scales; intervals carinate, almost nude, microreticulate; sutural interval basally swollen; interval 7 swollen subapically, laterally weakly projecting. Femora edentate. Metafemur subapically with stridulatory patch and transverse ridge. Abdominal ventrite 5 flat, densely punctate, sparsely setose. Penis (Fig. <xref ref-type="fig" rid="F89">89b</xref>) with body flattened, in profile <!--PageBreak-->markedly curved; in dorsal aspect sides subparallel; apex with median, triangular extension; transfer apparatus flagelliform, slightly longer than body; apodemes 2.4 × as long as body; ductus ejaculatorius without bulbus. <bold>Intraspecific variation.</bold> Length 2.10–2.58 mm. Color of body with sutural interval ferruginous or completely black. Body shape slightly more elongate or compact. Female rostrum dorsally with pairs of lateral and submedian furrows; epistome simple.</p></tp:treatment-sec><tp:treatment-sec sec-type="Material examined"><title>Material examined.</title><p>Holotype (MZB): ARC2652 (EMBL # LM655910), West Java Prov., Bogor, Cidahu, Mt. Salak (near Javana Spa), sample 3, <named-content xmlns:xlink="http://www.w3.org/1999/xlink" content-type="dwc:verbatimCoordinates" xlink:type="simple">S06°43.425', E106°43.227'</named-content>, 1756 m, 13-IV-2012. Paratypes (ARC, MZB, SMNK, ZSM): W-Java Prov.: 6 exx, ARC0104, ARC0184 (EMBL # LM655409), Mt. Halimun N.P., Pasir Banteng, Mt. Botol, 1550 m, 17-XI-2004; 3 exx, Mt. Halimun N.P., Citalahab, Mt. Kendeng, 1550 m, 19-XI-2004; 3 exx, ARC2648 (EMBL # LM655906), ARC2649 (EMBL # LM655907), Bogor, Cidahu, Mt. Salak (near Javana Spa), sample 1, <named-content xmlns:xlink="http://www.w3.org/1999/xlink" content-type="dwc:verbatimCoordinates" xlink:type="simple">S06°43.733', E106°42.711'</named-content>, 1429 m, 13-IV-2012; 5 exx, same data as holotype; 1 ex, ARC2653 (EMBL # LM655911), Sukabumi, Mt. Gede, Cisaat, Situ Gunung, sample 1, <named-content xmlns:xlink="http://www.w3.org/1999/xlink" content-type="dwc:verbatimCoordinates" xlink:type="simple">S06°49.377', E106°55.729'</named-content>, 1281 m, 15-IV-2012; 1 ex, ARC2663 (EMBL # LM655921), Sukabumi, Mt. Gede, Cisaat, Situ Gunung, sample 5, <named-content xmlns:xlink="http://www.w3.org/1999/xlink" content-type="dwc:verbatimCoordinates" xlink:type="simple">S06°47.912', E106°56.457'</named-content>, 1940 m, 16-IV-2012; 1 ex, Sukabumi, Mt. Gede, Cisaat, Situ Gunung, sample 4, <named-content xmlns:xlink="http://www.w3.org/1999/xlink" content-type="dwc:verbatimCoordinates" xlink:type="simple">S06°48.250', E106°56.271'</named-content>, 1720 m, 16-IV-2012; 4 exx, ARC2666 (EMBL # LM655924), Sukabumi, Mt. Gede, Cisaat, Situ Gunung, sample 7, <named-content xmlns:xlink="http://www.w3.org/1999/xlink" content-type="dwc:verbatimCoordinates" xlink:type="simple">S06°48.377', E106°56.183'</named-content>, 1637 m, 16-IV-2012, under <italic><tp:taxon-name><tp:taxon-name-part taxon-name-part-type="genus">Lithocarpus</tp:taxon-name-part></tp:taxon-name></italic> sp.; 1 exx, ARC0159, Garut, Kawah Kamojang, sample 2, <named-content xmlns:xlink="http://www.w3.org/1999/xlink" content-type="dwc:verbatimCoordinates" xlink:type="simple">S07°09.578', E107°47.802'</named-content>, 1400 m, 26-IX-2005; 2 exx, ARC0182 (EMBL # LM655407), Garut, Kawah Kamojang, sample 3, <named-content xmlns:xlink="http://www.w3.org/1999/xlink" content-type="dwc:verbatimCoordinates" xlink:type="simple">S07°09.497', E107°47.828'</named-content>, 1430 m, 26-IX-2005; 4 exx, ARC0256 (EMBL # LM655448), ARC0257 (EMBL # LM655449), ARC0258 (EMBL # LM655450), Telaga Warna, between Puncak and Cipanas, sample 1, <named-content xmlns:xlink="http://www.w3.org/1999/xlink" content-type="dwc:verbatimCoordinates" xlink:type="simple">S06°42.253', E106°59.755'</named-content>, 1585 m, 06-VIII-2006; 11 exx Telaga Warna, between Puncak and Cipanas, sample 2, <named-content xmlns:xlink="http://www.w3.org/1999/xlink" content-type="dwc:verbatimCoordinates" xlink:type="simple">S06°42.097', E106°59.833'</named-content>, 1477 m, 06-VIII-2006.</p></tp:treatment-sec><tp:treatment-sec sec-type="Distribution"><title>Distribution.</title><p>W-Java Prov., (Mt. Gede, Mt. Halimun N.P., Kawah Kamojang, Mt. Salak). Elevation: 1400–1940 m.</p></tp:treatment-sec><tp:treatment-sec sec-type="Etymology"><title>Etymology.</title><p>This epithet is based on the Latin adjective <italic>suturalis</italic> and refers to the basally swollen elytral suture.</p></tp:treatment-sec><tp:treatment-sec sec-type="Notes"><title>Notes.</title><p><italic><tp:taxon-name><tp:taxon-name-part taxon-name-part-type="genus">Trigonopterus</tp:taxon-name-part> <tp:taxon-name-part taxon-name-part-type="species">suturalis</tp:taxon-name-part></tp:taxon-name></italic> Riedel, sp. n. was coded as “<italic><tp:taxon-name><tp:taxon-name-part taxon-name-part-type="genus">Trigonopterus</tp:taxon-name-part></tp:taxon-name></italic> sp. 304”.</p></tp:treatment-sec><tp:treatment-sec><!--Section generated to contain objects referenced in tp:taxon-treatment.--><fig id="F89" position="float" orientation="portrait"><label>Figure 89.</label><caption><p><italic><tp:taxon-name><tp:taxon-name-part taxon-name-part-type="genus">Trigonopterus</tp:taxon-name-part> <tp:taxon-name-part taxon-name-part-type="species">suturalis</tp:taxon-name-part></tp:taxon-name></italic> Riedel, sp. n., holotype; <bold>a</bold> Habitus <bold>b</bold> Penis.</p></caption><graphic xmlns:xlink="http://www.w3.org/1999/xlink" xlink:href="zookeys-467-001-g089.jpg" position="float" orientation="portrait" xlink:type="simple" id="oo_35764.jpg"/></fig></tp:treatment-sec></tp:taxon-treatment>
