# Supplementary material for: Ninety-eight new species of Trigonopterus weevils from Sundaland and the Lesser Sunda Islands
Source: Zookeys. 2014 Dec 22;(467):1–162. doi: 10.3897/zookeys.467.8206 (PMC4296478; doi:10.3897/zookeys.467.8206)
Supplement: XML Treatment for Trigonopterus syarbis [file zookeys.467.8206-treatment91.xml]

<!DOCTYPE tp:taxon-treatment
  PUBLIC "-//TaxonX//DTD Taxonomic Treatment Publishing DTD v0 20100105//EN" "tax-treatment-NSO.dtd">
<tp:taxon-treatment xmlns:tp="http://www.plazi.org/taxpub"><tp:treatment-meta><kwd-group><label>Taxon classification</label><kwd><named-content content-type="kingdom">Animalia</named-content></kwd><kwd><named-content content-type="order">Coleoptera</named-content></kwd><kwd><named-content content-type="family">Curculionidae</named-content></kwd></kwd-group><mixed-citation publication-type="journal"><person-group><name><surname>Riedel</surname><given-names>Alexander</given-names></name><name><surname>Tänzler</surname><given-names>Rene</given-names></name><name><surname>Balke</surname><given-names>Michael</given-names></name><name><surname>Rahmadi</surname><given-names>Cahyo</given-names></name><name><surname>Suhardjono</surname><given-names>Yayuk R.</given-names></name></person-group><article-title>Ninety-eight new species of <italic><tp:taxon-name><tp:taxon-name-part taxon-name-part-type="genus">Trigonopterus</tp:taxon-name-part></tp:taxon-name></italic> weevils from Sundaland and the Lesser Sunda Islands</article-title><source>Zookeys</source><day>22</day><month>12</month><year>2014</year><volume>2014</volume><issue>467</issue><fpage>1</fpage><lpage>162</lpage><pub-id pub-id-type="doi">10.3897/zookeys.467.8206</pub-id></mixed-citation></tp:treatment-meta><tp:nomenclature><label>90.</label><tp:taxon-name>
                            <tp:taxon-name-part taxon-name-part-type="genus">Trigonopterus</tp:taxon-name-part>
                            <tp:taxon-name-part taxon-name-part-type="species">syarbis</tp:taxon-name-part>
                            <object-id xmlns:xlink="http://www.w3.org/1999/xlink" content-type="zoobank" xlink:type="simple">http://zoobank.org/D126AED6-7550-4C91-9CA2-01D21F05243A</object-id>
                        </tp:taxon-name><tp:taxon-authority>Riedel</tp:taxon-authority><tp:taxon-status xmlns:xlink="http://www.w3.org/1999/xlink" xlink:type="simple">sp. n.</tp:taxon-status></tp:nomenclature><tp:treatment-sec sec-type="Diagnostic description"><title>Diagnostic description.</title><p>Holotype, male (Fig. <xref ref-type="fig" rid="F90">90a</xref>). Length 2.45 mm. Color of legs and antennae ferruginous; remainder black; elytron with reddish coppery lustre. Body in dorsal aspect with marked constriction between pronotum and elytron; in profile dorsally convex. Rostrum with median and pair of submedian ridges becoming in<!--PageBreak-->distinct apically; intervening furrows each with row of coarse punctures and sparse, suberect, piliform scales; epistome with indistinct, transverse ridge. Pronotum with sides weakly converging to subapical constriction; disk with pair of shallow submedian impressions, coarsely punctate, reticulate; each puncture containing inconspicuous seta; medially with indistinct ridge. Elytra with striae 1–7 deeply incised, with sparse rows of suberect, yellowish, piliform scales; intervals flat, punctate; near base and apex scales slightly more dense. Anteroventral ridge of femora distinct, in meso- and metafemur forming large tooth. Metafemur subapically with stridulatory patch. Dorsal tibial edge subbasally with angulation; mesotibia in apical 1/3 with tooth on dorsal edge. Onychium minute, drop-shaped, with median spine instead of pair of claws. Abdominal ventrite 5 flat, coarsely punctate. Penis (Fig. <xref ref-type="fig" rid="F90">90b</xref>) with sides of body subparallel, diverging to bisinuate apex; apical orifice with fringe of long setae; transfer apparatus small, compact; apodemes 1.7 × as long as body; ductus ejaculatorius without indistinct bulbus.</p></tp:treatment-sec><tp:treatment-sec sec-type="Material examined"><title>Material examined.</title><p>Holotype (MZB): ARC2195 (EMBL # LM655651), East Nusa Tenggara Prov., Flores, Ruteng, Mt. Ranaka, sample 1, <named-content xmlns:xlink="http://www.w3.org/1999/xlink" content-type="dwc:verbatimCoordinates" xlink:type="simple">S08°37.321', E120°31.463'</named-content>, 1535 m, 08-III-2011.</p></tp:treatment-sec><tp:treatment-sec sec-type="Distribution"><title>Distribution.</title><p>East Nusa Tenggara Prov., Flores (Ruteng). Elevation: 1535 m.</p></tp:treatment-sec><tp:treatment-sec sec-type="Etymology"><title>Etymology.</title><p>This epithet is based on the weevil genus <italic><tp:taxon-name><tp:taxon-name-part taxon-name-part-type="genus">Syarbis</tp:taxon-name-part></tp:taxon-name></italic> to which it bears some superficial resemblance e.g. in the reduction of the onychium. It is to be treated as a noun in apposition.</p></tp:treatment-sec><tp:treatment-sec sec-type="Notes"><title>Notes.</title><p><italic><tp:taxon-name><tp:taxon-name-part taxon-name-part-type="genus">Trigonopterus</tp:taxon-name-part> <tp:taxon-name-part taxon-name-part-type="species">syarbis</tp:taxon-name-part></tp:taxon-name></italic> Riedel, sp. n. was coded as “<italic><tp:taxon-name><tp:taxon-name-part taxon-name-part-type="genus">Trigonopterus</tp:taxon-name-part></tp:taxon-name></italic> sp. 350”.</p></tp:treatment-sec><tp:treatment-sec><!--Section generated to contain objects referenced in tp:taxon-treatment.--><fig id="F90" position="float" orientation="portrait"><label>Figure 90.</label><caption><p><italic><tp:taxon-name><tp:taxon-name-part taxon-name-part-type="genus">Trigonopterus</tp:taxon-name-part> <tp:taxon-name-part taxon-name-part-type="species">syarbis</tp:taxon-name-part></tp:taxon-name></italic> Riedel, sp. n., holotype; <bold>a</bold> Habitus <bold>b</bold> Penis.</p></caption><graphic xmlns:xlink="http://www.w3.org/1999/xlink" xlink:href="zookeys-467-001-g090.jpg" position="float" orientation="portrait" xlink:type="simple" id="oo_35765.jpg"/></fig></tp:treatment-sec></tp:taxon-treatment>
