# Supplementary material for: Ninety-eight new species of Trigonopterus weevils from Sundaland and the Lesser Sunda Islands
Source: Zookeys. 2014 Dec 22;(467):1–162. doi: 10.3897/zookeys.467.8206 (PMC4296478; doi:10.3897/zookeys.467.8206)
Supplement: XML Treatment for Trigonopterus trigonopterus [file zookeys.467.8206-treatment95.xml]

<!DOCTYPE tp:taxon-treatment
  PUBLIC "-//TaxonX//DTD Taxonomic Treatment Publishing DTD v0 20100105//EN" "tax-treatment-NSO.dtd">
<tp:taxon-treatment xmlns:tp="http://www.plazi.org/taxpub"><tp:treatment-meta><kwd-group><label>Taxon classification</label><kwd><named-content content-type="kingdom">Animalia</named-content></kwd><kwd><named-content content-type="order">Coleoptera</named-content></kwd><kwd><named-content content-type="family">Curculionidae</named-content></kwd></kwd-group><mixed-citation publication-type="journal"><person-group><name><surname>Riedel</surname><given-names>Alexander</given-names></name><name><surname>Tänzler</surname><given-names>Rene</given-names></name><name><surname>Balke</surname><given-names>Michael</given-names></name><name><surname>Rahmadi</surname><given-names>Cahyo</given-names></name><name><surname>Suhardjono</surname><given-names>Yayuk R.</given-names></name></person-group><article-title>Ninety-eight new species of <italic><tp:taxon-name><tp:taxon-name-part taxon-name-part-type="genus">Trigonopterus</tp:taxon-name-part></tp:taxon-name></italic> weevils from Sundaland and the Lesser Sunda Islands</article-title><source>Zookeys</source><day>22</day><month>12</month><year>2014</year><volume>2014</volume><issue>467</issue><fpage>1</fpage><lpage>162</lpage><pub-id pub-id-type="doi">10.3897/zookeys.467.8206</pub-id></mixed-citation></tp:treatment-meta><tp:nomenclature><label>94.</label><tp:taxon-name>
                            <tp:taxon-name-part taxon-name-part-type="genus">Trigonopterus</tp:taxon-name-part>
                            <tp:taxon-name-part taxon-name-part-type="species">trigonopterus</tp:taxon-name-part>
                            <object-id xmlns:xlink="http://www.w3.org/1999/xlink" content-type="zoobank" xlink:type="simple">http://zoobank.org/A5C12008-E81C-4EE7-BEE4-30D38D0F76E6</object-id>
                        </tp:taxon-name><tp:taxon-authority>Riedel</tp:taxon-authority><tp:taxon-status xmlns:xlink="http://www.w3.org/1999/xlink" xlink:type="simple">sp. n.</tp:taxon-status></tp:nomenclature><tp:treatment-sec sec-type="Diagnostic description"><title>Diagnostic description.</title><p>Holotype, male (Fig. <xref ref-type="fig" rid="F94">94a</xref>). Length 3.00 mm. Color of antennae light ferruginous, pronotum black, remainder dark ferruginous. Body in dorsal aspect subrhomboid, with marked constriction between pronotum and elytron; profile with blunt angulation between pronotum and elytron. Rostrum with median and pair of submedian ridges; with sparse suberect scales; epistome with transverse, subangulate ridge. Pronotum with indistinct subapical constriction; disk densely punctate, reticu<!--PageBreak-->late; each puncture containing small recumbent seta. Elytra with humeri markedly swollen, laterally subangularly projecting, with coarse punctures; striae distinct, deeply impressed, each with sparse row of suberect scales; intervals costate, weakly microreticulate; sutural intervals with row of smaller punctures, swollen apically; interval 8 apically forming short ridge. Metafemur subapically with stridulatory patch. Dorsal edge of tibiae subbasally dentate. Abdominal ventrites 1–2 forming common cavity, at middle flat, subglabrous, with sparse erect scales; laterally with distinct rim; abdominal ventrite 2 in profile projecting dentiform; abdominal ventrite 5 flat, coarsely punctate, with sparse erect scales. Penis (Fig. <xref ref-type="fig" rid="F94">94b</xref>) with sides of body subparallel, containing bell-shaped sclerite; apex rounded; transfer apparatus flagelliform, ca. 4 × as long as body; apodemes 3.4 × as long as body; ductus ejaculatorius without bulbus. <bold>Intraspecific variation.</bold> Length 2.26–3.00 mm. Color of body light or dark ferruginous. Female rostrum dorsally medially subglabrous, sublaterally punctate-rugose; epistome simple. Female elytra with humeri less prominent, convex.</p></tp:treatment-sec><tp:treatment-sec sec-type="Material examined"><title>Material examined.</title><p>Holotype (MZB): ARC2531 (EMBL # LM655868), W-Kalimantan Prov., Bengkayan, Suka-Bangun, Mt. Bawang, sample 2, <named-content xmlns:xlink="http://www.w3.org/1999/xlink" content-type="dwc:verbatimCoordinates" xlink:type="simple">N00°53.514', E109°22.301'</named-content>, 275 m, 10-XII-2011. Paratypes (MZB, SMNK, ZSM): W-Kalimantan Prov., Bengkayan, Suka-Bangun, Mt. Bawang: 7 exx, ARC2530 (EMBL # LM655867), ARC2532 (EMBL # LM655869), ARC2533 (EMBL # LM655870), same data as holotype; 3 exx, sample 3, <named-content xmlns:xlink="http://www.w3.org/1999/xlink" content-type="dwc:verbatimCoordinates" xlink:type="simple">N00°53.621', E109°22.475'</named-content>, 400 m, 10-XII-2011; 1 ex, sample 6, <named-content xmlns:xlink="http://www.w3.org/1999/xlink" content-type="dwc:verbatimCoordinates" xlink:type="simple">N00°53.992', E109°22.502'</named-content>, 556 m, 11-XII-2011; 6 exx, ARC2544 (EMBL # LM655881), sample 7, <named-content xmlns:xlink="http://www.w3.org/1999/xlink" content-type="dwc:verbatimCoordinates" xlink:type="simple">N00°53.921', E109°22.444'</named-content>, 515 m, 11-XII-2011; 1 ex, ARC2545 (EMBL # LM655882), sample 8, <named-content xmlns:xlink="http://www.w3.org/1999/xlink" content-type="dwc:verbatimCoordinates" xlink:type="simple">N00°53.736', E109°22.316'</named-content>, 411 m, 11-XII-2011.</p></tp:treatment-sec><tp:treatment-sec sec-type="Distribution"><title>Distribution.</title><p>W-Kalimantan Prov. (Mt. Bawang). Elevation: 275–556 m.</p></tp:treatment-sec><tp:treatment-sec sec-type="Etymology"><title>Etymology.</title><p>This epithet is based on the generic name, which is describing the triangular shape of the elytra very well. It is to be treated as a noun in apposition.</p></tp:treatment-sec><tp:treatment-sec sec-type="Notes"><title>Notes.</title><p><italic><tp:taxon-name><tp:taxon-name-part taxon-name-part-type="genus">Trigonopterus</tp:taxon-name-part> <tp:taxon-name-part taxon-name-part-type="species">trigonopterus</tp:taxon-name-part></tp:taxon-name></italic> Riedel, sp. n. was coded as “<italic><tp:taxon-name><tp:taxon-name-part taxon-name-part-type="genus">Trigonopterus</tp:taxon-name-part></tp:taxon-name></italic> sp. 363” by <xref ref-type="bibr" rid="B16">Tänzler et al. (2014)</xref>.</p></tp:treatment-sec><tp:treatment-sec><!--Section generated to contain objects referenced in tp:taxon-treatment.--><fig id="F94" position="float" orientation="portrait"><label>Figure 94.</label><caption><p><italic><tp:taxon-name><tp:taxon-name-part taxon-name-part-type="genus">Trigonopterus</tp:taxon-name-part> <tp:taxon-name-part taxon-name-part-type="species">trigonopterus</tp:taxon-name-part></tp:taxon-name></italic> Riedel, sp. n., holotype; <bold>a</bold> Habitus <bold>b</bold> Penis.</p></caption><graphic xmlns:xlink="http://www.w3.org/1999/xlink" xlink:href="zookeys-467-001-g094.jpg" position="float" orientation="portrait" xlink:type="simple" id="oo_35769.jpg"/></fig></tp:treatment-sec><ref-list><ref id="B16"><mixed-citation xmlns:xlink="http://www.w3.org/1999/xlink" xlink:type="simple"><person-group><name name-style="western"><surname>Tänzler</surname><given-names>R</given-names></name><name name-style="western"><surname>Toussaint</surname><given-names>EFA</given-names></name><name name-style="western"><surname>Suhardjono</surname><given-names>YR</given-names></name><name name-style="western"><surname>Balke</surname><given-names>M</given-names></name><name name-style="western"><surname>Riedel</surname><given-names>A</given-names></name></person-group> (<year>2014</year>) <article-title>Multiple transgressions of Wallace’s Line explain diversity of flightless <italic><tp:taxon-name><tp:taxon-name-part taxon-name-part-type="genus">Trigonopterus</tp:taxon-name-part></tp:taxon-name></italic> weevils on Bali.</article-title><source>Proceedings of the Royal Society B: Biological Sciences</source><volume>281</volume>: <elocation-id>20132528</elocation-id>. doi: <ext-link ext-link-type="doi" xlink:href="10.1098/rspb.2013.2528" xlink:type="simple">10.1098/rspb.2013.2528</ext-link></mixed-citation></ref></ref-list></tp:taxon-treatment>
