# Supplementary material for: Ninety-eight new species of Trigonopterus weevils from Sundaland and the Lesser Sunda Islands
Source: Zookeys. 2014 Dec 22;(467):1–162. doi: 10.3897/zookeys.467.8206 (PMC4296478; doi:10.3897/zookeys.467.8206)
Supplement: XML Treatment for Trigonopterus ujungkulonensis [file zookeys.467.8206-treatment97.xml]

<!DOCTYPE tp:taxon-treatment
  PUBLIC "-//TaxonX//DTD Taxonomic Treatment Publishing DTD v0 20100105//EN" "tax-treatment-NSO.dtd">
<tp:taxon-treatment xmlns:tp="http://www.plazi.org/taxpub"><tp:treatment-meta><kwd-group><label>Taxon classification</label><kwd><named-content content-type="kingdom">Animalia</named-content></kwd><kwd><named-content content-type="order">Coleoptera</named-content></kwd><kwd><named-content content-type="family">Curculionidae</named-content></kwd></kwd-group><mixed-citation publication-type="journal"><person-group><name><surname>Riedel</surname><given-names>Alexander</given-names></name><name><surname>Tänzler</surname><given-names>Rene</given-names></name><name><surname>Balke</surname><given-names>Michael</given-names></name><name><surname>Rahmadi</surname><given-names>Cahyo</given-names></name><name><surname>Suhardjono</surname><given-names>Yayuk R.</given-names></name></person-group><article-title>Ninety-eight new species of <italic><tp:taxon-name><tp:taxon-name-part taxon-name-part-type="genus">Trigonopterus</tp:taxon-name-part></tp:taxon-name></italic> weevils from Sundaland and the Lesser Sunda Islands</article-title><source>Zookeys</source><day>22</day><month>12</month><year>2014</year><volume>2014</volume><issue>467</issue><fpage>1</fpage><lpage>162</lpage><pub-id pub-id-type="doi">10.3897/zookeys.467.8206</pub-id></mixed-citation></tp:treatment-meta><tp:nomenclature><label>96.</label><tp:taxon-name>
                            <tp:taxon-name-part taxon-name-part-type="genus">Trigonopterus</tp:taxon-name-part>
                            <tp:taxon-name-part taxon-name-part-type="species">ujungkulonensis</tp:taxon-name-part>
                            <object-id xmlns:xlink="http://www.w3.org/1999/xlink" content-type="zoobank" xlink:type="simple">http://zoobank.org/3C7F602D-DEEA-4CC6-AA5B-B854D33BD761</object-id>
                        </tp:taxon-name><tp:taxon-authority>Riedel</tp:taxon-authority><tp:taxon-status xmlns:xlink="http://www.w3.org/1999/xlink" xlink:type="simple">sp. n.</tp:taxon-status></tp:nomenclature><tp:treatment-sec sec-type="Diagnostic description"><title>Diagnostic description.</title><p>Holotype, male (Fig. <xref ref-type="fig" rid="F96">96a</xref>). Length 2.88 mm. Color of antennae light ferruginous, legs and head dark ferruginous, remainder black. Body elongate; in dorsal aspect with marked constriction between pronotum and elytron; in profile dorsally without constriction. Rostrum dorsally microreticulate; in basal half with median carina terminating on forehead; with pair of submedian ridges; intervening furrows each with row of punctures and erect scales; epistome with transverse, angulate ridge forming distinct median denticle. Pronotum anterolaterally subangularly projecting; without distinct subapical constriction; disk coarsely punctate-reticulate; each puncture containing small recumbent scale; with median glabrous wrinkle. Elytra with striae deeply impressed; each with row of narrow subrecumbent scales; intervals weakly costate, basally with row of small punctures; basally punctation confused; interval 7 swollen subapically, laterally weakly projecting; sutural interval swollen at apex, protruding. Femora edentate. Metafemur subapically with stridulatory patch and transverse row of denticles. Abdominal ventrite 5 with broadly impressed, shallow pit. Penis (Fig. <xref ref-type="fig" rid="F96">96b</xref>); sides of body subparallel; apex with median, acute triangular extension; transfer apparatus small; apodemes 2.5 × as long as body; ductus ejaculatorius without bulbus. <bold>Intraspecific variation.</bold> Length 2.58–3.05 mm. Color of body black, dark ferruginous, or light ferruginous. Female rostrum dorsally with median and pair of submedian costae glabrous; intervening furrows each with row of punctures bearing small scales or scales partly abraded; epistome simple. Elytra with scales long, suberect, or short, subrecumbent. Female abdominal ventrite 5 flat.</p><!--PageBreak--></tp:treatment-sec><tp:treatment-sec sec-type="Material examined"><title>Material examined.</title><p>Holotype (MZB): ARC1540 (EMBL # LM655638), Java, Banten Prov., Ujung Kulon N.P., Tama Jaya, Mt. Honje, sample 5, <named-content xmlns:xlink="http://www.w3.org/1999/xlink" content-type="dwc:verbatimCoordinates" xlink:type="simple">S06°46.241', E105°31.542'</named-content>, 260 m, 24-IV-2010 (MZB). Paratypes (MZB, SMNK, ZSM): Java, Banten Prov., Ujung Kulon N.P., Tama Jaya, Mt. Honje: 35 exx, ARC1541 (EMBL # LM655639), same data as holotype; 23 exx, ARC1545 (EMBL # LM655643), ARC1546 (EMBL # LM655644), sample 4, <named-content xmlns:xlink="http://www.w3.org/1999/xlink" content-type="dwc:verbatimCoordinates" xlink:type="simple">S06°46.141', E105°31.649'</named-content>, 395 m, 23-IV-2010; 55 exx, sample 4, <named-content xmlns:xlink="http://www.w3.org/1999/xlink" content-type="dwc:verbatimCoordinates" xlink:type="simple">S06°46.141', E105°31.649'</named-content>, 395 m, 24-IV-2010; 24 exx, sample 6, <named-content xmlns:xlink="http://www.w3.org/1999/xlink" content-type="dwc:verbatimCoordinates" xlink:type="simple">S06°46.206', E105°31.592'</named-content>, 305 m, 24-IV-2010.</p></tp:treatment-sec><tp:treatment-sec sec-type="Distribution"><title>Distribution.</title><p>Banten Prov. (Ujung Kulon N.P.). Elevation: 260–395 m.</p></tp:treatment-sec><tp:treatment-sec sec-type="Etymology"><title>Etymology.</title><p>This epithet is based on the type locality.</p></tp:treatment-sec><tp:treatment-sec sec-type="Notes"><title>Notes.</title><p><italic><tp:taxon-name><tp:taxon-name-part taxon-name-part-type="genus">Trigonopterus</tp:taxon-name-part> <tp:taxon-name-part taxon-name-part-type="species">ujungkulonensis</tp:taxon-name-part></tp:taxon-name></italic> Riedel, sp. n. was coded as “<italic><tp:taxon-name><tp:taxon-name-part taxon-name-part-type="genus">Trigonopterus</tp:taxon-name-part></tp:taxon-name></italic> sp. 318”.</p></tp:treatment-sec><tp:treatment-sec><!--Section generated to contain objects referenced in tp:taxon-treatment.--><fig id="F96" position="float" orientation="portrait"><label>Figure 96.</label><caption><p><italic><tp:taxon-name><tp:taxon-name-part taxon-name-part-type="genus">Trigonopterus</tp:taxon-name-part> <tp:taxon-name-part taxon-name-part-type="species">ujungkulonensis</tp:taxon-name-part></tp:taxon-name></italic> Riedel, sp. n., holotype; <bold>a</bold> Habitus <bold>b</bold> Penis.</p></caption><graphic xmlns:xlink="http://www.w3.org/1999/xlink" xlink:href="zookeys-467-001-g096.jpg" position="float" orientation="portrait" xlink:type="simple" id="oo_35771.jpg"/></fig></tp:treatment-sec></tp:taxon-treatment>
