# Supplementary material for: Ninety-eight new species of Trigonopterus weevils from Sundaland and the Lesser Sunda Islands
Source: Zookeys. 2014 Dec 22;(467):1–162. doi: 10.3897/zookeys.467.8206 (PMC4296478; doi:10.3897/zookeys.467.8206)
Supplement: XML Treatment for Trigonopterus variolosus [file zookeys.467.8206-treatment98.xml]

<!DOCTYPE tp:taxon-treatment
  PUBLIC "-//TaxonX//DTD Taxonomic Treatment Publishing DTD v0 20100105//EN" "tax-treatment-NSO.dtd">
<tp:taxon-treatment xmlns:tp="http://www.plazi.org/taxpub"><tp:treatment-meta><kwd-group><label>Taxon classification</label><kwd><named-content content-type="kingdom">Animalia</named-content></kwd><kwd><named-content content-type="order">Coleoptera</named-content></kwd><kwd><named-content content-type="family">Curculionidae</named-content></kwd></kwd-group><mixed-citation publication-type="journal"><person-group><name><surname>Riedel</surname><given-names>Alexander</given-names></name><name><surname>Tänzler</surname><given-names>Rene</given-names></name><name><surname>Balke</surname><given-names>Michael</given-names></name><name><surname>Rahmadi</surname><given-names>Cahyo</given-names></name><name><surname>Suhardjono</surname><given-names>Yayuk R.</given-names></name></person-group><article-title>Ninety-eight new species of <italic><tp:taxon-name><tp:taxon-name-part taxon-name-part-type="genus">Trigonopterus</tp:taxon-name-part></tp:taxon-name></italic> weevils from Sundaland and the Lesser Sunda Islands</article-title><source>Zookeys</source><day>22</day><month>12</month><year>2014</year><volume>2014</volume><issue>467</issue><fpage>1</fpage><lpage>162</lpage><pub-id pub-id-type="doi">10.3897/zookeys.467.8206</pub-id></mixed-citation></tp:treatment-meta><tp:nomenclature><label>97.</label><tp:taxon-name>
                            <tp:taxon-name-part taxon-name-part-type="genus">Trigonopterus</tp:taxon-name-part>
                            <tp:taxon-name-part taxon-name-part-type="species">variolosus</tp:taxon-name-part>
                            <object-id xmlns:xlink="http://www.w3.org/1999/xlink" content-type="zoobank" xlink:type="simple">http://zoobank.org/E9F553A1-34D2-4FCB-A9AC-3E37DA83D62F</object-id>
                        </tp:taxon-name><tp:taxon-authority>Riedel</tp:taxon-authority><tp:taxon-status xmlns:xlink="http://www.w3.org/1999/xlink" xlink:type="simple">sp. n.</tp:taxon-status></tp:nomenclature><tp:treatment-sec sec-type="Diagnostic description"><title>Diagnostic description.</title><p>Holotype, male (Fig. <xref ref-type="fig" rid="F97">97a</xref>). Length 2.35 mm. Color black, tarsi and antennae ferruginous. Body elongate; in dorsal aspect with marked constriction between pronotum and elytron; with distinct constriction in profile. Rostrum coarsely rugose-punctate, with median ridge and pair of irregular submedian ridges; epistome with indistinct, transverse, subangulate ridge. Pronotum with distinct subapical constriction; disk scabrous, punctures each with one erect seta; with median ridge. Elytra with striae deeply impressed, each with row of stout suberect bristles; intervals costate-tuberculate, almost nude; interval 3 most prominent; sutural interval swollen apically; interval 7 swollen subapically, laterally weakly projecting. Femora edentate. Metafemur subapically with stridulatory patch. Abdominal ventrite 5 flat, densely punctate, setose. Penis (Fig. <xref ref-type="fig" rid="F97">97b</xref>) with body flattened, in profile markedly curved; in dorsal aspect sides weakly diverging apicad; apex with median, triangular extension; transfer apparatus flagelliform, 1.1 × longer than body; apodemes 2.6 × as long as body; ductus ejaculatorius without bulbus. <bold>Intraspecific variation.</bold> Length 2.13–2.50 mm. Female rostrum dorsally with median costa and pair of submedian costae separated by rows of coarse punctures; epistome simple. Elytra with sutural interval apically more or less swollen.</p></tp:treatment-sec><tp:treatment-sec sec-type="Material examined"><title>Material examined.</title><p>Holotype (MZB): ARC0314 (EMBL # LM655504), West Java Prov., SW Bandung, Ciwidey, Mt. Patuha, sample 2, <named-content xmlns:xlink="http://www.w3.org/1999/xlink" content-type="dwc:verbatimCoordinates" xlink:type="simple">S07°09.699', E107°24.377'</named-content>, 2100 m, 06-IX-2006. Paratypes (MZB, ARC, SMNK, ZSM): W-Java Prov.: 2 exx, ARC0312 (EMBL # LM655502), ARC0313 (EMBL # LM655503), same data as holotype; 5 exx, ARC0315 (EMBL # LM655505), ARC0316 (EMBL # LM655506), SW Bandung, Ciwidey, Mt. Patuha, sample 3, <named-content xmlns:xlink="http://www.w3.org/1999/xlink" content-type="dwc:verbatimCoordinates" xlink:type="simple">S07°09.336', E107°24.260'</named-content>, 2015 m, 06-IX-2006; 6 exx, ARC0004, Ciwidey, Gambung, Mt. Tilu, 1900 m, 12-VI-2002; 13 exx, ARC0169, ARC0214 (EMBL # LM655436), ARC0215 (EMBL # LM655437), Cilawu, Mt. Cikuray, sample 3, <named-content xmlns:xlink="http://www.w3.org/1999/xlink" content-type="dwc:verbatimCoordinates" xlink:type="simple">S07°19.075', E107°52.338'</named-content>, 2050 m, 24-IX-2005.</p><!--PageBreak--></tp:treatment-sec><tp:treatment-sec sec-type="Distribution"><title>Distribution.</title><p>W-Java Prov., (Mt. Cikuray, Mt. Patuha, Mt. Tilu). Elevation: 1900–2100 m.</p></tp:treatment-sec><tp:treatment-sec sec-type="Etymology"><title>Etymology.</title><p>This epithet is based on the Latin adjective <italic>variolosus</italic> (scarred) and refers to the species´ rough sculpture.</p></tp:treatment-sec><tp:treatment-sec sec-type="Notes"><title>Notes.</title><p><italic><tp:taxon-name><tp:taxon-name-part taxon-name-part-type="genus">Trigonopterus</tp:taxon-name-part> <tp:taxon-name-part taxon-name-part-type="species">variolosus</tp:taxon-name-part></tp:taxon-name></italic> Riedel, sp. n. was coded as “<italic><tp:taxon-name><tp:taxon-name-part taxon-name-part-type="genus">Trigonopterus</tp:taxon-name-part></tp:taxon-name></italic> sp. 302”.</p></tp:treatment-sec><tp:treatment-sec><!--Section generated to contain objects referenced in tp:taxon-treatment.--><fig id="F97" position="float" orientation="portrait"><label>Figure 97.</label><caption><p><italic><tp:taxon-name><tp:taxon-name-part taxon-name-part-type="genus">Trigonopterus</tp:taxon-name-part> <tp:taxon-name-part taxon-name-part-type="species">variolosus</tp:taxon-name-part></tp:taxon-name></italic> Riedel, sp. n., holotype; <bold>a</bold> Habitus <bold>b</bold> Penis.</p></caption><graphic xmlns:xlink="http://www.w3.org/1999/xlink" xlink:href="zookeys-467-001-g097.jpg" position="float" orientation="portrait" xlink:type="simple" id="oo_35772.jpg"/></fig></tp:treatment-sec></tp:taxon-treatment>
