# Supplementary material for: Ninety-eight new species of Trigonopterus weevils from Sundaland and the Lesser Sunda Islands
Source: Zookeys. 2014 Dec 22;(467):1–162. doi: 10.3897/zookeys.467.8206 (PMC4296478; doi:10.3897/zookeys.467.8206)
Supplement: XML Treatment for Trigonopterus vulcanicus [file zookeys.467.8206-treatment99.xml]

<!DOCTYPE tp:taxon-treatment
  PUBLIC "-//TaxonX//DTD Taxonomic Treatment Publishing DTD v0 20100105//EN" "tax-treatment-NSO.dtd">
<tp:taxon-treatment xmlns:tp="http://www.plazi.org/taxpub"><tp:treatment-meta><kwd-group><label>Taxon classification</label><kwd><named-content content-type="kingdom">Animalia</named-content></kwd><kwd><named-content content-type="order">Coleoptera</named-content></kwd><kwd><named-content content-type="family">Curculionidae</named-content></kwd></kwd-group><mixed-citation publication-type="journal"><person-group><name><surname>Riedel</surname><given-names>Alexander</given-names></name><name><surname>Tänzler</surname><given-names>Rene</given-names></name><name><surname>Balke</surname><given-names>Michael</given-names></name><name><surname>Rahmadi</surname><given-names>Cahyo</given-names></name><name><surname>Suhardjono</surname><given-names>Yayuk R.</given-names></name></person-group><article-title>Ninety-eight new species of <italic><tp:taxon-name><tp:taxon-name-part taxon-name-part-type="genus">Trigonopterus</tp:taxon-name-part></tp:taxon-name></italic> weevils from Sundaland and the Lesser Sunda Islands</article-title><source>Zookeys</source><day>22</day><month>12</month><year>2014</year><volume>2014</volume><issue>467</issue><fpage>1</fpage><lpage>162</lpage><pub-id pub-id-type="doi">10.3897/zookeys.467.8206</pub-id></mixed-citation></tp:treatment-meta><tp:nomenclature><label>98.</label><tp:taxon-name>
                            <tp:taxon-name-part taxon-name-part-type="genus">Trigonopterus</tp:taxon-name-part>
                            <tp:taxon-name-part taxon-name-part-type="species">vulcanicus</tp:taxon-name-part>
                            <object-id xmlns:xlink="http://www.w3.org/1999/xlink" content-type="zoobank" xlink:type="simple">http://zoobank.org/079AC42E-BEF1-4453-B37B-FFBC08F39D5B</object-id>
                        </tp:taxon-name><tp:taxon-authority>Riedel</tp:taxon-authority><tp:taxon-status xmlns:xlink="http://www.w3.org/1999/xlink" xlink:type="simple">sp. n.</tp:taxon-status></tp:nomenclature><tp:treatment-sec sec-type="Diagnostic description"><title>Diagnostic description.</title><p>Holotype, male (Fig. <xref ref-type="fig" rid="F98">98a</xref>). Length 3.76 mm. Color of legs and antennae ferruginous, remainder black. Body elongate; in dorsal aspect with marked constriction between pronotum and elytron; in profile dorsally evenly convex. Rostrum with median carina terminating on forehead and pair of submedian ridges; intervening furrows each with row of erect piliform scales; epistome with transverse, angulate ridge forming indistinct median denticle. Pronotum anterolaterally markedly projecting, rounded; with subapical constriction; disk coarsely punctate, partly scabrous, interspaces microreticulate; each puncture containing small seta; disk with pair of submedian, shallow impressions. Elytra with striae indistinct; intervals flat; punctation dense, confused, near basal margin punctures partly confluent; each puncture containing small recumbent seta; interspaces dull, coriaceous, microreticulate; interval 7 swollen subapically, laterally weakly projecting; sutural interval at apex forming median, apically bifid protrusion. Anteroventral ridge of femora forming blunt tooth. Metafemur subapically with stridulatory patch and transverse row of denticles. Abdominal ventrite 5 flat, coarsely punctate, sparsely setose with long erect setae. Penis (Fig. <xref ref-type="fig" rid="F98">98b</xref>) with body in profile markedly curved ventrad; sides of body subparallel; apex broadly rounded; transfer apparatus minute; apodemes slightly shorter than body; ductus ejaculatorius without bulbus. <bold>Intraspecific variation.</bold> Length 2.68–3.88 mm. Integument of males dull, microreticulate; females with punctures sparser and smaller, interspaces polished. Female rostrum dorsally with glabrous median costa and pair of submedian costae separated by punctate furrow; epistome simple. Female elytra with lateral contour from humeri more evenly convex to apex; suture extended into acute process. Penis with body relatively short and robust in Western population; rather slender, long, basally markedly curved in Central population; intermediate between these two in Eastern population.</p></tp:treatment-sec><tp:treatment-sec sec-type="Material examined"><title>Material examined.</title><p>Holotype (MZB): ARC2514 (EMBL # LM655851), West Java Prov., Bandung, Lembang, Pangli, Mt. Bukittinggul, sample 1, <named-content xmlns:xlink="http://www.w3.org/1999/xlink" content-type="dwc:verbatimCoordinates" xlink:type="simple">S06°48.810', E107°44.216'</named-content>, 1753 m, 03-XII-2011. Paratypes (MZB, SMNK, ZSM): 2 exx, ARC0254 (EMBL # LM655446), ARC0255 (EMBL # LM655447), W-Java Prov., Telaga Warna, between Puncak and Cipanas, <named-content xmlns:xlink="http://www.w3.org/1999/xlink" content-type="dwc:verbatimCoordinates" xlink:type="simple">S06°42.253', E106°59.755'</named-content>, sample 1, 1584 m, 06-VIII-2006; 1 ex, ARC2662 (EMBL # LM655920), W-Java Prov., Sukabumi, Mt. Gede, Cisaat, Situ Gunung, sample 3, <named-content xmlns:xlink="http://www.w3.org/1999/xlink" content-type="dwc:verbatimCoordinates" xlink:type="simple">S06°48.628', E106°56.077'</named-content>, 1462 m, 16-IV-2012; 1 ex, ARC2667 (EMBL # LM655925), W-Java Prov., Sukabumi, Mt. Gede, Cisaat, Situ Gunung, sample 7, under <!--PageBreak--><italic><tp:taxon-name><tp:taxon-name-part taxon-name-part-type="genus">Lithocarpus</tp:taxon-name-part></tp:taxon-name></italic> sp., <named-content xmlns:xlink="http://www.w3.org/1999/xlink" content-type="dwc:verbatimCoordinates" xlink:type="simple">S06°48.377', E106°56.183'</named-content>, 1637 m, 16-IV-2012; 3 exx, ARC2515 (EMBL # LM655852), same data as holotype; 4 exx, ARC2518 (EMBL # LM655855), ARC2519 (EMBL # LM655856), W-Java Prov., Bandung, Lembang, Pangli, Mt. Bukittinggul, sample 2, <named-content xmlns:xlink="http://www.w3.org/1999/xlink" content-type="dwc:verbatimCoordinates" xlink:type="simple">S06°48.845', E107°44.074'</named-content>, 1898 m, 03-XII-2011; 7 exx, ARC2706 (EMBL # LM655962), ARC2707 (EMBL # LM655963), ARC2708 (EMBL # LM655964), W-Java Prov., Garut, Cikajang, Mt. Payung, sample 2, <named-content xmlns:xlink="http://www.w3.org/1999/xlink" content-type="dwc:verbatimCoordinates" xlink:type="simple">S07°25.268', E107°48.492'</named-content>, 1250 m, 26-IV-2012; 6 exx, ARC2712 (EMBL # LM655968), W-Java Prov., Garut, Cikajang, Mt. Payung, sample 3, <named-content xmlns:xlink="http://www.w3.org/1999/xlink" content-type="dwc:verbatimCoordinates" xlink:type="simple">S07°25.320', E107°48.259'</named-content>, 1560 m, 26-IV-2012; 3 exx, ARC0205 (EMBL # LM655427), ARC0206 (EMBL # LM655428), ARC0207 (EMBL # LM655429), W-Java Prov., Garut, Cilawu, Mt. Cikuray, sample 1, <named-content xmlns:xlink="http://www.w3.org/1999/xlink" content-type="dwc:verbatimCoordinates" xlink:type="simple">S07°18.578', E107°52.622'</named-content>, 1648 m, 24-IX-2005; 3 exx, ARC0161, ARC0187 (EMBL # LM655412), W-Java Prov., Garut, Cilawu, Mt. Cikuray, sample 2, <named-content xmlns:xlink="http://www.w3.org/1999/xlink" content-type="dwc:verbatimCoordinates" xlink:type="simple">S07°18.840', E107°52.512'</named-content>, 1800 m, 24-IX-2005; 7 exx, ARC2720 (EMBL # LM655976), ARC2721 (EMBL # LM655977), ARC2722 (EMBL # LM655978), W-Java Prov., Garut, Wanaraja, Talagabodas, sample 2, <named-content xmlns:xlink="http://www.w3.org/1999/xlink" content-type="dwc:verbatimCoordinates" xlink:type="simple">S07°11.966', E108°03.984'</named-content>, 1719 m, 27-IV-2012; 1 ex, ARC2723 (EMBL # LM655979), W-Java Prov., Garut, Wanaraja, Talagabodas, sample 1, <named-content xmlns:xlink="http://www.w3.org/1999/xlink" content-type="dwc:verbatimCoordinates" xlink:type="simple">S07°12.511', E108°03.554'</named-content>, 1741 m, 27-IV-2012; 6 exx, ARC0162, ARC0173, ARC0199 (EMBL # LM655421), ARC0200 (EMBL # LM655422), W-Java Prov., Ciamis, Mt. Sawal, Batu Cakra, <named-content xmlns:xlink="http://www.w3.org/1999/xlink" content-type="dwc:verbatimCoordinates" xlink:type="simple">S07°14.920', E108°15.762'</named-content>, 990 m, 01-X-2005; 1 ex, W-Java Prov., Ciamis, Mt. Sawal, Blok Cireong, sample 2, <named-content xmlns:xlink="http://www.w3.org/1999/xlink" content-type="dwc:verbatimCoordinates" xlink:type="simple">S07°14.127', E108°15.568'</named-content>, 1120 m, 01-X-2005; 9 exx, ARC0293 (EMBL # LM655483), ARC0294 (EMBL # LM655484), ARC0295 (EMBL # LM655485), C-Java Prov., N slopes of Dieng figau, Petungkriyono, mountain N Tinalum, sample 1, <named-content xmlns:xlink="http://www.w3.org/1999/xlink" content-type="dwc:verbatimCoordinates" xlink:type="simple">S07°06.418', E109°44.514'</named-content>, 1115 m, 22-VIII-2006; 6 exx, ARC0298 (EMBL # LM655488), ARC0299 (EMBL # LM655489), ARC0300 (EMBL # LM655490), C-Java Prov., N slopes of Dieng figau, Petungkriyono, Mt. Deles, sample 3, <named-content xmlns:xlink="http://www.w3.org/1999/xlink" content-type="dwc:verbatimCoordinates" xlink:type="simple">S07°08.225', E109°43.555'</named-content>, 1495 m, 24-VIII-2006; 7 exx, C-Java Prov., N slopes of Dieng figau, Petungkriyono, Mt. Deles, sample 1, <named-content xmlns:xlink="http://www.w3.org/1999/xlink" content-type="dwc:verbatimCoordinates" xlink:type="simple">S07°08.221', E109°43.599'</named-content>, 1505 m, 24-VIII-2006; 2 exx, C-Java, Mt. Slamet, Guci, sample 5, <named-content xmlns:xlink="http://www.w3.org/1999/xlink" content-type="dwc:verbatimCoordinates" xlink:type="simple">S07°11.953', E109°10.497'</named-content>, 1620 m, 27-XI-2011; 6 exx, ARC2499 (EMBL # LM655836), ARC2500 (EMBL # LM655837), Central Java Prov., Mt. Slamet, Guci, sample 6, <named-content xmlns:xlink="http://www.w3.org/1999/xlink" content-type="dwc:verbatimCoordinates" xlink:type="simple">S07°11.983', E109°10.556'</named-content>, 1671 m, 27-XI-2011; 9 exx, ARC2501 (EMBL # LM655838), ARC2502 (EMBL # LM655839), C-Java Prov., Mt. Slamet, Guci, sample 4, <named-content xmlns:xlink="http://www.w3.org/1999/xlink" content-type="dwc:verbatimCoordinates" xlink:type="simple">S07°12.304', E109°10.450'</named-content>, 1406 m, 27-XI-2011.</p></tp:treatment-sec><tp:treatment-sec sec-type="Distribution"><title>Distribution.</title><p>W-Java Prov. (Mt. Gede N.P., Mt. Bukittinggul, Mt. Cikuray, Mt. Payung, Talagabodas, Mt. Sawal), C-Java Prov. (Dieng, Mt. Slamet). Elevation: 990–1898 m.</p></tp:treatment-sec><tp:treatment-sec sec-type="Etymology"><title>Etymology.</title><p>This epithet is based on the Latin adjective <italic>vulcanicus</italic> and refers to its presence on volcanic mountains.</p></tp:treatment-sec><tp:treatment-sec sec-type="Notes"><title>Notes.</title><p><italic><tp:taxon-name><tp:taxon-name-part taxon-name-part-type="genus">Trigonopterus</tp:taxon-name-part> <tp:taxon-name-part taxon-name-part-type="species">vulcanicus</tp:taxon-name-part></tp:taxon-name></italic> Riedel, sp. n. was coded as “<italic><tp:taxon-name><tp:taxon-name-part taxon-name-part-type="genus">Trigonopterus</tp:taxon-name-part></tp:taxon-name></italic> sp. 313”. This species is divided into three populations that exhibit slightly different shapes of the penis; however, they hardly justify recognition as separate species. The western population is found at Mt. Gede; the central population at Mt. Bukittinggul, Mt. Cikuray, Mt. Payung and Talagabodas; and the Eastern population at Mt. Sawal, Dieng, and Mt. Slamet.</p><!--PageBreak--></tp:treatment-sec><tp:treatment-sec><!--Section generated to contain objects referenced in tp:taxon-treatment.--><fig id="F98" position="float" orientation="portrait"><label>Figure 98.</label><caption><p><italic><tp:taxon-name><tp:taxon-name-part taxon-name-part-type="genus">Trigonopterus</tp:taxon-name-part> <tp:taxon-name-part taxon-name-part-type="species">vulcanicus</tp:taxon-name-part></tp:taxon-name></italic> Riedel, sp. n., holotype; <bold>a</bold> Habitus <bold>b</bold> Penis.</p></caption><graphic xmlns:xlink="http://www.w3.org/1999/xlink" xlink:href="zookeys-467-001-g098.jpg" position="float" orientation="portrait" xlink:type="simple" id="oo_35773.jpg"/></fig></tp:treatment-sec></tp:taxon-treatment>
